# Supplementary material for: Individual experience as a key to success for the cuckoo catfish brood parasitism
Source: Nat Commun. 2022 Mar 31;13:1723. doi: 10.1038/s41467-022-29417-y (PMC8971504; doi:10.1038/s41467-022-29417-y)
Supplement: Supplementary file 6 — Source Data [file 41467_2022_29417_MOESM6_ESM.xlsx]

## Sheet: Figure1a
All calculations can be reproduced using the R-script available at DOI.
SM	binary variable for S. multipunctatus parasitism (1/0)
trt	treatment variable, nai = catfish naive to cichlids prior to experiment, exp = catfish with prior experience with cichlid hosts, exp_2 = catfish were kept and reproduced with cichlid hosts for 7 years
	SM	trt			trt	treatment variable, nai = catfish naive to cichlids prior to experiment, exp = catfish with prior experience with cichlid hosts, exp_2 = catfish were kept and reproduced with cichlid hosts for 7 years
	0	nai			UL	mean upper limit for error bars calculated by taking the means from model predictions of binary GLMM (table for Figure2)
	0	nai			LL	mean lower limit for error bars calculated by taking the means from model predictions of binary GLMM (table for Figure2)
	0	exp			PredictedProb	mean predicted probabilities for the occurrence of catfish parasitism calculated by taking the means from model predictions of binary GLMM (table for Figure2)
	0	exp_2
	0	nai			trt	PredictedProb	UL	LL
	0	nai			exp	0.289231	0.423837	0.183008
	0	nai			exp_2	0.211601	0.334357	0.12491
	1	exp			nai	0.119738	0.198826	0.0684562
	0	nai
	0	exp_2
	0	nai
	1	exp_2
	0	nai
	0	nai
	0	exp
	0	exp
	1	exp_2
	1	exp_2
	0	nai
	0	nai
	1	exp
	0	exp
	1	nai
	0	exp_2
	0	exp
	0	exp_2
	0	exp
	0	exp
	0	exp
	1	exp_2
	0	nai
	1	exp_2
	1	exp_2
	0	nai
	0	nai
	0	exp
	0	nai
	0	nai
	1	exp_2
	0	exp_2
	1	exp_2
	0	exp
	0	nai
	0	nai
	1	exp
	1	exp
	0	exp
	0	nai
	0	nai
	1	exp
	0	exp
	1	exp
	1	exp_2
	1	exp_2
	0	nai
	0	exp
	0	exp
	0	exp_2
	0	exp_2
	0	exp_2
	0	exp
	0	exp
	0	nai
	0	exp
	0	exp_2
	1	exp
	0	exp_2
	0	nai
	1	exp_2
	0	nai
	0	exp
	1	exp_2
	0	exp
	0	nai
	0	nai
	0	exp
	0	exp_2
	0	nai
	0	nai
	0	nai
	0	nai
	0	nai
	1	exp
	0	nai
	0	nai
	0	nai
	0	exp
	0	exp
	0	exp
	0	nai
	0	exp_2
	0	exp_2
	0	exp
	0	nai
	0	nai
	0	nai
	0	exp_2
	0	nai
	1	exp_2
	0	nai
	0	nai
	0	nai
	0	nai
	0	exp
	0	nai
	1	nai
	0	nai
	0	exp
	1	exp
	0	nai
	0	exp
	1	exp_2
	0	exp_2
	1	exp_2
	0	nai
	1	exp
	0	exp_2
	0	nai
	0	nai
	0	exp
	0	exp
	0	exp_2
	1	nai
	0	nai
	0	exp
	0	exp
	0	exp_2
	1	exp_2
	0	exp_2
	0	nai
	0	exp
	0	exp
	0	nai
	1	nai
	0	exp_2
	0	exp
	1	exp
	0	exp
	0	nai
	1	exp
	0	exp_2
	0	exp_2
	0	exp_2
	0	exp
	0	exp
	0	exp
	1	exp
	0	exp_2
	0	exp_2
	0	exp
	0	nai
	0	nai
	0	nai
	0	nai
	0	nai
	0	nai
	0	nai
	0	exp
	0	nai
	0	nai
	0	nai
	1	exp
	0	exp_2
	0	nai
	0	exp_2
	0	nai
	1	exp_2
	0	exp
	0	exp
	0	exp
	0	exp
	0	nai
	0	nai
	0	exp
	0	exp_2
	0	nai
	0	nai
	0	exp_2
	0	nai
	0	nai
	0	nai
	0	nai
	1	nai
	0	exp_2
	1	exp_2
	0	exp_2
	1	exp
	1	exp
	0	nai
	0	nai
	1	exp
	1	exp
	0	exp_2
	0	exp
	0	exp
	0	nai
	1	nai
	1	exp
	1	nai
	0	exp
	0	nai
	0	exp_2
	1	exp_2
	1	exp_2
	1	exp_2
	0	nai
	0	nai
	0	exp
	0	exp
	0	exp
	0	exp_2
	0	exp_2
	0	nai
	0	exp_2
	0	exp
	0	exp_2
	0	exp
	0	exp_2
	1	nai
	0	exp
	0	exp
	1	exp_2
	1	exp
	1	exp
	0	nai
	0	exp
	0	exp_2
	0	nai
	0	nai
	0	nai
	0	exp_2
	0	exp
	0	nai
	0	nai
	0	exp
	0	nai
	0	nai
	1	exp
	1	exp
	1	exp
	1	exp_2
	0	exp_2
	0	nai
	1	exp_2
	1	nai
	0	exp
	0	exp_2
	0	nai
	0	nai
	0	exp
	1	nai
	0	nai
	0	nai
	1	nai
	0	nai
	0	exp
	1	exp_2
	1	exp_2
	0	exp_2
	0	exp
	0	exp_2
	1	nai
	0	exp
	0	nai
	0	exp
	0	exp
	0	exp
	0	exp_2
	0	nai
	0	exp
	0	exp
	0	exp_2
	0	exp_2
	0	nai
	0	nai
	0	exp_2
	0	nai
	0	exp
	0	exp
	0	exp_2
	0	nai
	0	exp_2
	0	exp_2
	1	exp_2
	0	exp_2
	0	exp
	0	nai
	0	nai
	0	exp_2
	0	nai
	0	exp
	0	nai
	0	exp
	0	nai
	0	exp
	0	exp_2
	0	nai
	1	exp_2
	0	nai
	1	nai
	0	exp
	1	nai
	0	nai
	0	exp_2
	0	exp
	1	exp
	0	exp
	0	exp_2
	0	exp_2
	1	exp_2
	0	nai
	0	exp_2
	0	exp_2
	0	exp
	0	nai
	0	exp
	0	nai
	0	exp
	0	exp_2
	0	nai
	0	exp
	0	exp_2
	0	exp_2
	0	exp
	0	exp
	0	exp_2
	0	nai
	1	exp
	0	nai
	0	exp_2
	0	nai
	0	exp
	0	exp_2
	0	exp
	1	exp_2
	1	exp
	1	exp_2
	0	exp_2
	0	nai
	0	nai
	0	nai
	1	exp
	1	exp
	1	exp
	1	exp
	1	exp
	0	nai
	0	nai
	0	nai
	0	exp
	1	exp
	0	exp
	0	exp_2
	0	nai
	0	nai
	0	exp_2
	0	nai
	1	exp
	0	nai
	0	exp
	1	exp_2
	0	nai
	0	nai
	0	exp_2
	0	exp_2
	0	nai
	1	exp
	0	exp
	0	exp_2
	1	exp
	1	exp
	0	exp
	0	exp_2
	0	exp
	1	exp
	0	nai
	0	nai
	1	exp
	0	nai
	1	exp
	0	exp_2
	0	exp_2
	0	exp_2
	0	exp_2
	0	exp
	0	exp
	0	nai
	0	exp
	0	exp_2
	0	exp_2
	0	exp_2
	0	exp_2
	0	exp_2
	0	exp_2
	0	nai
	1	exp
	0	exp
	1	exp_2
	1	exp
	0	exp
	1	nai
	0	nai
	1	nai
	0	nai
	0	nai
	0	exp_2
	1	nai
	0	nai
	0	exp
	0	nai
	0	exp
	0	exp
	1	exp_2
	1	exp
	0	nai
	0	exp_2
	0	nai
	0	nai
	0	nai
	0	exp
	0	exp
	0	exp_2
	0	exp
	0	exp_2
	0	exp_2
	1	nai
	1	exp
	0	nai
	0	exp
	0	exp
	0	nai
	0	exp_2
	0	nai
	0	nai
	0	exp_2
	0	exp_2
	0	exp_2
	1	nai
	0	nai
	0	nai
	1	exp
	1	exp_2
	0	nai
	0	exp_2
	0	exp
	1	exp
	0	exp_2
	0	exp_2
	0	exp_2
	0	exp
	0	nai
	0	nai
	0	exp_2
	0	nai
	0	exp
	1	exp
	0	nai
	0	exp_2
	0	exp_2
	0	nai
	0	exp
	0	exp
	0	exp_2
	0	nai
	0	nai
	0	exp
	0	exp
	0	exp
	0	nai
	1	exp
	0	exp_2
	0	nai
	1	exp_2
	0	exp_2
	1	nai
	0	exp
	1	exp
	0	exp_2
	0	exp_2
	0	exp_2
	1	nai
	0	nai
	1	exp
	1	exp
	0	nai
	0	nai
	0	exp_2
	0	exp
	1	nai
	0	exp_2
	0	nai
	0	exp_2
	0	exp_2
	0	exp
	0	exp
	1	nai
	1	nai
	1	nai
	0	exp_2
	0	exp_2
	0	nai
	0	exp
	0	exp
	0	nai
	0	nai
	0	exp
	0	exp
	0	exp
	0	exp
	0	exp
	0	nai

## Sheet: Figure1b
All calculations can be reproduced using the R-script available at DOI.
SM_Eggs	number of parasitic catfish eggs found within host clutches
trt	treatment variable, nai = catfish naive to cichlids prior to experiment, exp = catfish with prior experience with cichlid hosts, exp_2 = catfish were kept and reproduced with cichlid hosts for 7 years
	SM_Eggs	trt			trt	treatment variable, nai = catfish naive to cichlids prior to experiment, exp = catfish with prior experience with cichlid hosts, exp_2 = catfish were kept and reproduced with cichlid hosts for 7 years
	0	nai			UL	mean upper limit for error bars calculated by taking the means from model predictions of a GLMM (below)
	0	nai			LL	mean lower limit for error bars calculated by taking the means from model predictions of a GLMM (below)
	0	exp			Predicted_SM_Eggs	mean predicted number of parasitic catfish eggs calculated by taking the means from model predictions of a GLMM (below)
	0	exp_2
	0	nai			trt	Predicted_SM_Eggs	UL	LL
	0	nai			exp	1.39635	2.43604	0.800718
	0	nai			exp_2	1.00525	1.8058	0.560087
	1	exp			nai	0.545656	0.988844	0.301702
	0	nai
	0	exp_2
	0	nai			catfish_days	timepoint (in days) within the experiment
	28	exp_2			trt	treatment variable, nai = catfish naive to cichlids prior to experiment, exp = catfish with prior experience with cichlid hosts, exp_2 = catfish were kept and reproduced with cichlid hosts for 7 years
	0	nai			fit	prediction of GLMM with negative binomial error distribution ('SM-Eggs' ~ 'catfish_days'*'trt' + (1|'experimental tank ID') where 'experimental tank ID' was set to NA
	0	nai			se.fit	standard errors calculated for the model predictions
	0	exp			UL	upper limit for error bars calculated as the exponent of (fit + se.fit)
	0	exp			LL	lower limit for error bars calculated as the exponent of (fit - se.fit)
	2	exp_2			Predicted_SM_Eggs	predicted number of catfish eggs calculated as the exponent of fit
	2	exp_2
	0	nai			catfish_days	trt	fit	se.fit	UL	LL	Predicted_SM_Eggs
	0	nai			1	nai	1.45292	0.579499	7.63254	2.39509	4.27559
	7	exp			2	exp	1.43382	0.248055	5.3756	3.27317	4.19467
	0	exp			3	exp_2	1.46104	0.262815	5.60612	3.31425	4.31046
	1	nai			4	nai	1.45121	0.55917	7.46616	2.44011	4.26828
	0	exp_2			5	exp	1.44356	0.23659	5.36636	3.34334	4.23575
	0	exp			6	exp_2	1.47678	0.252134	5.63456	3.40298	4.37884
	0	exp_2			7	nai	1.4495	0.53893	7.30405	2.48574	4.26098
	0	exp			8	exp	1.45331	0.225306	5.35811	3.41439	4.27723
	0	exp			9	exp_2	1.49252	0.24162	5.66408	3.4935	4.44831
	0	exp			10	nai	1.44779	0.518789	7.14618	2.53198	4.2537
	1	exp_2			11	exp	1.46305	0.214231	5.35099	3.48622	4.31912
	0	nai			12	exp_2	1.50826	0.231296	5.69484	3.58575	4.51888
	9	exp_2			13	nai	1.44608	0.49876	6.9925	2.57878	4.24643
	1	exp_2			14	exp	1.4728	0.203399	5.34517	3.55871	4.36141
	0	nai			15	exp_2	1.524	0.221188	5.727	3.67964	4.59057
	0	nai			16	nai	1.44437	0.478857	6.84298	2.62613	4.23917
	0	exp			17	exp	1.48254	0.19285	5.34088	3.63166	4.40412
	0	nai			18	exp_2	1.53974	0.211327	5.76076	3.77506	4.66339
	0	nai			19	nai	1.44266	0.459095	6.69762	2.67396	4.23192
	3	exp_2			20	exp	1.49229	0.182634	5.33837	3.70488	4.44725
	0	exp_2			21	exp_2	1.55548	0.201749	5.79637	3.87186	4.73738
	17	exp_2			22	nai	1.44095	0.439495	6.55639	2.72223	4.22469
	0	exp			23	exp	1.50203	0.17281	5.33795	3.7781	4.4908
	0	nai			24	exp_2	1.57122	0.192497	5.8341	3.96984	4.81253
	0	nai			25	nai	1.43923	0.420079	6.41933	2.77085	4.21746
	1	exp			26	exp	1.51178	0.163448	5.33999	3.85098	4.53478
	2	exp			27	exp_2	1.58696	0.183619	5.87427	4.06878	4.88888
	0	exp			28	nai	1.43752	0.400873	6.28645	2.81975	4.21026
	0	nai			29	exp	1.52152	0.154633	5.34496	3.92312	4.57919
	0	nai			30	exp_2	1.6027	0.175173	5.91727	4.16839	4.96644
	7	exp			31	nai	1.43581	0.38191	6.15782	2.86882	4.20306
	0	exp			32	exp	1.53127	0.146464	5.35339	3.99404	4.62403
	20	exp			33	exp_2	1.61844	0.167225	5.96356	4.26831	5.04522
	18	exp_2			34	nai	1.4341	0.363226	6.0335	2.91793	4.19587
	6	exp_2			35	exp	1.54101	0.139054	5.36591	4.06315	4.66931
	0	nai			36	exp_2	1.63418	0.159848	6.01364	4.36813	5.12526
	0	exp			37	nai	1.43239	0.344869	5.91362	2.96691	4.1887
	0	exp			38	exp	1.55076	0.13253	5.38322	4.12979	4.71504
	0	exp_2			39	exp_2	1.64992	0.153125	6.06811	4.46736	5.20657
	0	exp_2			40	nai	1.43068	0.326891	5.79833	3.01557	4.18154
	0	exp_2			41	exp	1.5605	0.127029	5.40612	4.19324	4.76121
	0	exp			42	exp_2	1.66566	0.147146	6.12762	4.56544	5.28917
	0	exp			43	nai	1.42897	0.309361	5.68783	3.06365	4.17439
	0	nai			44	exp	1.57025	0.12269	5.43542	4.25271	4.80784
	0	exp			45	exp_2	1.6814	0.142004	6.19291	4.66178	5.37308
	0	exp_2			46	nai	1.42726	0.292358	5.58238	3.11086	4.16725
	6	exp			47	exp	1.57999	0.119637	5.47192	4.30749	4.85492
	0	exp_2			48	exp_2	1.69714	0.137794	6.26472	4.75571	5.45832
	0	nai			49	nai	1.42555	0.27598	5.48231	3.15682	4.16013
	2	exp_2			50	exp	1.58974	0.117973	5.51631	4.35692	4.90246
	0	nai			51	exp_2	1.71288	0.134602	6.34383	4.8466	5.54491
	0	exp			52	nai	1.42384	0.260345	5.38803	3.20109	4.15302
	16	exp_2			53	exp	1.59948	0.117754	5.56912	4.40055	4.95047
	0	exp			54	exp_2	1.72862	0.132504	6.43096	4.93383	5.63288
	0	nai			55	nai	1.42212	0.245594	5.30006	3.2431	4.14592
	0	nai			56	exp	1.60923	0.118989	5.6306	4.43815	4.99895
	0	exp			57	exp_2	1.74436	0.13155	6.52675	5.01689	5.72224
	0	exp_2			58	nai	1.42041	0.231897	5.21902	3.28221	4.13883
	0	nai			59	exp	1.61897	0.121634	5.7008	4.46978	5.0479
	0	nai			60	exp_2	1.7601	0.131766	6.63173	5.09538	5.81302
	0	nai			61	nai	1.4187	0.21945	5.14566	3.31764	4.13176
	0	nai			62	exp	1.62872	0.1256	5.7795	4.49568	5.09734
	0	nai			63	exp_2	1.77584	0.133146	6.74624	5.16907	5.90524
	15	exp			64	nai	1.41699	0.208479	5.08081	3.3485	4.12469
	0	nai			65	exp	1.63846	0.130767	5.86633	4.51632	5.14725
	0	nai			66	exp_2	1.79158	0.135654	6.87047	5.23792	5.99892
	0	nai			67	nai	1.41528	0.199226	5.02541	3.37385	4.11764
	0	exp			68	exp	1.64821	0.136998	5.96081	4.53221	5.19766
	0	exp			69	exp_2	1.80732	0.13923	7.00447	5.30203	6.09409
	0	exp			70	nai	1.41357	0.191942	4.9804	3.39271	4.1106
	0	nai			71	exp	1.65795	0.144156	6.06242	4.54395	5.24856
	0	exp_2			72	exp_2	1.82306	0.143794	7.14814	5.36161	6.19076
	0	exp_2			73	nai	1.41186	0.186855	4.94666	3.40418	4.10358
	0	exp			74	exp	1.6677	0.152111	6.17068	4.5521	5.29996
	0	nai			75	exp_2	1.8388	0.149255	7.30131	5.41701	6.28898
	0	nai			76	nai	1.41015	0.184148	4.92486	3.40757	4.09656
	0	nai			77	exp	1.67744	0.160743	6.28513	4.55716	5.35186
	0	exp_2			78	exp_2	1.85454	0.155519	7.46374	5.46858	6.38875
	0	nai			79	nai	1.40844	0.183926	4.91535	3.4025	4.08956
	9	exp_2			80	exp	1.68719	0.16995	6.40538	4.55962	5.40427
	0	nai			81	exp_2	1.87028	0.162493	7.63521	5.51673	6.4901
	0	nai			82	nai	1.40673	0.186198	4.91811	3.38897	4.08257
	0	nai			83	exp	1.69693	0.179643	6.53111	4.55985	5.45719
	0	nai			84	exp_2	1.88602	0.170089	7.81548	5.56183	6.59306
	0	exp			85	nai	1.40501	0.190876	4.93272	3.36739	4.07559
	0	nai			86	exp	1.70668	0.189749	6.66205	4.55821	5.51063
	14	nai			87	exp_2	1.90176	0.178229	8.00436	5.60427	6.69765
	0	nai			88	nai	1.4033	0.197788	4.95844	3.33848	4.06862
	0	exp			89	exp	1.71642	0.200203	6.79799	4.55498	5.56459
	8	exp			90	exp_2	1.9175	0.186841	8.20167	5.64435	6.80391
	0	nai			91	nai	1.40159	0.20671	4.99433	3.30317	4.06166
	0	exp			92	exp	1.72617	0.210955	6.93877	4.5504	5.61909
	10	exp_2			93	exp_2	1.93324	0.195863	8.40729	5.6824	6.91184
	0	exp_2			94	nai	1.39988	0.217396	5.03935	3.26247	4.05472
	1	exp_2			95	exp	1.73591	0.221962	7.08426	4.54466	5.67411
	0	nai			96	exp_2	1.94898	0.20524	8.62113	5.71867	7.0215
	1	exp			97	nai	1.39817	0.229598	5.0925	3.2174	4.04779
	0	exp_2			98	exp	1.74566	0.233186	7.23439	4.53794	5.72968
	0	nai			99	exp_2	1.96472	0.214927	8.84315	5.75339	7.13289
	0	nai			100	nai	1.39646	0.24309	5.15285	3.16885	4.04087
	0	exp			101	exp	1.7554	0.244599	7.38909	4.53038	5.78579
	0	exp			102	exp_2	1.98046	0.224883	9.07332	5.78676	7.24604
	0	exp_2			103	nai	1.39475	0.257667	5.21958	3.11766	4.03396
	1	nai			104	exp	1.76515	0.256175	7.54832	4.52209	5.84245
	0	nai			105	exp_2	1.9962	0.235074	9.31168	5.81896	7.361
	0	exp			106	nai	1.39304	0.273157	5.29199	3.06449	4.02707
	0	exp			107	exp	1.7749	0.267893	7.71208	4.51318	5.89966
	0	exp_2			108	exp_2	2.01194	0.245471	9.55826	5.85013	7.47777
	10	exp_2			109	nai	1.39133	0.289413	5.36953	3.00992	4.02018
	0	exp_2			110	exp	1.78464	0.279735	7.88037	4.50373	5.95744
	0	nai			111	exp_2	2.02767	0.256049	9.81315	5.88041	7.5964
	0	exp			112	nai	1.38962	0.306313	5.45171	2.95442	4.01331
	0	exp			113	exp	1.79439	0.291686	8.05321	4.4938	6.01578
	0	nai			1	exp_2	1.45055	0.270018	5.58771	3.25611	4.26547
	4	nai			2	nai	1.45235	0.572713	7.5766	2.41003	4.27315
	0	exp_2			3	exp	1.43706	0.244215	5.37242	3.29646	4.20832
	0	exp			4	exp_2	1.46629	0.259237	5.61549	3.34362	4.33314
	1	exp			5	nai	1.45064	0.552413	7.41165	2.45525	4.26585
	0	exp			6	exp	1.44681	0.232808	5.3635	3.36693	4.24953
	0	nai			7	exp_2	1.48203	0.24861	5.64427	3.43295	4.40188
	5	exp			8	nai	1.44893	0.532204	7.25096	2.50109	4.25855
	0	exp_2			9	exp	1.45655	0.22159	5.3556	3.43825	4.29115
	0	exp_2			10	exp_2	1.49777	0.238157	5.67419	3.52406	4.47171
	0	exp_2			11	nai	1.44722	0.5121	7.09449	2.54752	4.25127
	0	exp			12	exp	1.4663	0.210591	5.3489	3.51032	4.33317
	0	exp			13	exp_2	1.51351	0.227901	5.70539	3.61687	4.54265
	0	exp			14	nai	1.44551	0.492111	6.9422	2.59451	4.24401
	8	exp			15	exp	1.47604	0.199849	5.34356	3.58298	4.3756
	0	exp_2			16	exp_2	1.52925	0.217872	5.73806	3.71129	4.61472
	0	exp_2			17	nai	1.4438	0.472253	6.79407	2.64202	4.23675
	0	exp			18	exp	1.48579	0.189405	5.33983	3.65605	4.41845
	0	nai			19	exp_2	1.54499	0.208101	5.77242	3.80718	4.68792
	0	nai			20	nai	1.44209	0.452543	6.65008	2.69	4.22951
	0	nai			21	exp	1.49553	0.179312	5.33798	3.72931	4.46172
	0	nai			22	exp_2	1.56073	0.198626	5.8087	3.9044	4.7623
	0	nai			23	nai	1.44037	0.433002	6.51024	2.7384	4.22228
	0	nai			24	exp	1.50528	0.169634	5.33833	3.80245	4.50541
	0	nai			25	exp_2	1.57647	0.189493	5.8472	4.00273	4.83785
	0	exp			26	nai	1.43866	0.413652	6.37457	2.78713	4.21506
	0	nai			27	exp	1.51502	0.160445	5.3413	3.87513	4.54953
	0	nai			28	exp_2	1.59221	0.180753	5.88827	4.10192	4.91459
	0	nai			29	nai	1.43695	0.394524	6.2431	2.8361	4.20785
	8	exp			30	exp	1.52477	0.151833	5.34736	3.94692	4.59409
	0	exp_2			31	exp_2	1.60795	0.172465	5.93231	4.20168	4.99256
	0	nai			32	nai	1.43524	0.375649	6.11589	2.8852	4.20066
	0	exp_2			33	exp	1.53451	0.143903	5.35708	4.01731	4.63907
	0	nai			34	exp_2	1.62369	0.164699	5.9798	4.30161	5.07176
	2	exp_2			35	nai	1.43353	0.357068	5.99304	2.93428	4.19348
	0	exp			36	exp	1.54426	0.136774	5.37111	4.08567	4.6845
	0	exp			37	exp_2	1.63943	0.15753	6.03127	4.40129	5.15222
	0	exp			38	nai	1.43182	0.338831	5.87468	2.98318	4.18631
	0	exp			39	exp	1.55401	0.130576	5.39019	4.15133	4.73038
	0	nai			40	exp_2	1.65517	0.151045	6.08735	4.50021	5.23396
	0	nai			41	nai	1.43011	0.320995	5.76096	3.03167	4.17915
	0	exp			42	exp	1.56375	0.125447	5.41513	4.21354	4.7767
	0	exp_2			43	exp_2	1.67091	0.145334	6.14871	4.59778	5.31699
	0	nai			44	nai	1.4284	0.30363	5.65211	3.0795	4.17201
	0	nai			45	exp	1.5735	0.121524	5.44675	4.27153	4.82348
	0	exp_2			46	exp_2	1.68665	0.140493	6.21608	4.69339	5.40134
	0	nai			47	nai	1.42669	0.286824	5.54841	3.12634	4.16488
	0	nai			48	exp	1.58324	0.118924	5.48581	4.32458	4.87071
	0	nai			49	exp_2	1.70239	0.136613	6.29025	4.78638	5.48703
	0	nai			50	nai	1.42498	0.270679	5.45022	3.17179	4.15776
	4	nai			51	exp	1.59299	0.117737	5.53296	4.37212	4.91841
	0	exp_2			52	exp_2	1.71813	0.133778	6.37195	4.87611	5.57408
	11	exp_2			53	nai	1.42327	0.255322	5.35798	3.21537	4.15065
	0	exp_2			54	exp	1.60273	0.118005	5.58864	4.41376	4.96658
	7	exp			55	exp_2	1.73387	0.132057	6.4619	4.96201	5.66251
	6	exp			56	nai	1.42155	0.240902	5.27224	3.2565	4.14356
	0	nai			57	exp	1.61248	0.119718	5.65304	4.44935	5.01521
	0	nai			58	exp_2	1.74961	0.131492	6.5607	5.04357	5.75234
	2	exp			59	nai	1.41984	0.227598	5.19367	3.29447	4.13647
	2	exp			60	exp	1.62222	0.122815	5.72611	4.47903	5.06433
	0	exp_2			61	exp_2	1.76535	0.132098	6.66883	5.12048	5.84359
	0	exp			62	nai	1.41813	0.215618	5.12305	3.32848	4.1294
	0	exp			63	exp	1.63197	0.127195	5.80757	4.50312	5.11392
	0	nai			64	exp_2	1.78109	0.133859	6.78656	5.19256	5.9363
	1	nai			65	nai	1.41642	0.205191	5.06125	3.35761	4.12234
	9	exp			66	exp	1.64171	0.132732	5.897	4.52211	5.164
	13	nai			67	exp_2	1.79683	0.136731	6.91406	5.25981	6.03047
	0	exp			68	nai	1.41471	0.196568	5.00921	3.3809	4.11529
	0	nai			69	exp	1.65146	0.139288	5.99391	4.53656	5.21457
	0	exp_2			70	exp_2	1.81257	0.140646	7.05129	5.32237	6.12614
	2	exp_2			71	nai	1.413	0.189991	4.96787	3.39739	4.10826
	4	exp_2			72	exp	1.6612	0.146726	6.0978	4.54704	5.26563
	1	exp_2			73	exp_2	1.82831	0.145519	7.19815	5.38053	6.22333
	0	nai			74	nai	1.41129	0.185681	4.93804	3.40623	4.10124
	0	nai			75	exp	1.67095	0.154918	6.20816	4.5541	5.3172
	0	exp			76	exp_2	1.84404	0.151258	7.35443	5.4346	6.32206
	0	exp			77	nai	1.40958	0.183795	4.92031	3.40683	4.09422
	0	exp			78	exp	1.68069	0.163753	6.32459	4.55825	5.36927
	0	exp_2			79	exp_2	1.85978	0.157769	7.51991	5.48499	6.42235
	0	exp_2			80	nai	1.40787	0.184409	4.91492	3.39892	4.08723
	0	nai			81	exp	1.69044	0.173131	6.4467	4.55992	5.42185
	0	exp_2			82	exp_2	1.87552	0.16496	7.69433	5.53208	6.52424
	0	exp			83	nai	1.40616	0.187497	4.92169	3.38265	4.08024
	0	exp_2			84	exp	1.70018	0.182969	6.57419	4.5595	5.47495
	0	exp			85	exp_2	1.89126	0.172746	7.8775	5.57626	6.62774
	0	exp_2			86	nai	1.40444	0.192942	4.9401	3.35853	4.07326
	1	nai			87	exp	1.70993	0.193197	6.70682	4.5573	5.52856
	0	exp			88	exp_2	1.907	0.181051	8.0692	5.61787	6.73288
	0	exp			89	nai	1.40273	0.200551	4.96933	3.32737	4.0663
	9	exp_2			90	exp	1.71967	0.203756	6.84439	4.55359	5.5827
	4	exp			91	exp_2	1.92274	0.189806	8.26929	5.65725	6.8397
	2	exp			92	nai	1.40102	0.210089	5.00837	3.29015	4.05935
	0	nai			93	exp	1.72942	0.214598	6.98675	4.5486	5.63737
	0	exp			94	exp_2	1.93848	0.198951	8.47766	5.69468	6.9482
	0	exp_2			95	nai	1.39931	0.221307	5.05621	3.24789	4.05241
	0	nai			96	exp	1.73916	0.225681	7.1338	4.54252	5.69258
	0	nai			97	exp_2	1.95422	0.208437	8.69423	5.7304	7.05843
	0	nai			98	nai	1.3976	0.233963	5.11186	3.20156	4.04548
	0	exp_2			99	exp	1.74891	0.236971	7.28545	4.53551	5.74832
	0	exp			100	exp_2	1.96996	0.218218	8.91897	5.76465	7.17041
	0	nai			101	nai	1.39589	0.247837	5.17442	3.15205	4.03857
	0	nai			102	exp	1.75865	0.248441	7.44166	4.52769	5.80461
	0	exp			103	exp_2	1.9857	0.228255	9.15187	5.79762	7.28416
	0	nai			104	nai	1.39418	0.262737	5.24311	3.10012	4.03166
	0	nai			105	exp	1.7684	0.260066	7.6024	4.51919	5.86146
	3	exp			106	exp_2	2.00144	0.238518	9.39296	5.82946	7.39972
	10	exp			107	nai	1.39247	0.278497	5.3173	3.04643	4.02477
	2	exp			108	exp	1.77814	0.271827	7.76767	4.51009	5.91886
	3	exp_2			109	exp_2	2.01718	0.248978	9.6423	5.86032	7.51711
	0	exp_2			110	nai	1.39076	0.29498	5.39643	2.9915	4.01789
	0	nai			111	exp	1.78789	0.283707	7.93748	4.50047	5.97682
	17	exp_2			112	exp_2	2.03292	0.259611	9.89998	5.89032	7.63636
	1	nai			113	nai	1.38905	0.312072	5.48007	2.93578	4.01102
	0	exp			1	exp	1.43057	0.251912	5.37887	3.25	4.18107
	0	exp_2			2	exp_2	1.4558	0.266408	5.59687	3.28508	4.28791
	0	nai			3	nai	1.45178	0.565937	7.52114	2.42503	4.27072
	0	nai			4	exp	1.44031	0.240393	5.36934	3.31985	4.22201
	0	exp			5	exp_2	1.47154	0.255677	5.62496	3.3732	4.35593
	5	nai			6	nai	1.45007	0.545666	7.35762	2.47046	4.26341
	0	nai			7	exp	1.45006	0.229046	5.36075	3.39061	4.26336
	0	nai			8	exp_2	1.48728	0.245105	5.65411	3.46313	4.42503
	4	nai			9	nai	1.44836	0.525491	7.19834	2.5165	4.25613
	0	nai			10	exp	1.4598	0.217898	5.35323	3.4622	4.30511
	0	exp			11	exp_2	1.50302	0.234715	5.68444	3.55481	4.49523
	13	exp_2			12	nai	1.44665	0.505423	7.04326	2.56312	4.24885
	3	exp_2			13	exp	1.46955	0.20698	5.34696	3.53448	4.34727
	0	exp_2			14	exp_2	1.51876	0.224531	5.71611	3.64817	4.56655
	0	exp			15	nai	1.44494	0.485476	6.89236	2.61029	4.24159
	0	exp_2			16	exp	1.47929	0.196332	5.34213	3.6073	4.38984
	3	nai			17	exp_2	1.5345	0.214584	5.74932	3.74309	4.63899
	0	exp			18	nai	1.44323	0.465666	6.74561	2.65797	4.23434
	0	nai			19	exp	1.48904	0.185999	5.33899	3.68046	4.43283
	0	exp			20	exp_2	1.55024	0.204908	5.78428	3.83945	4.71259
	0	exp			21	nai	1.44152	0.44601	6.60301	2.70609	4.2271
	0	exp			22	exp	1.49878	0.176037	5.33783	3.75371	4.47624
	0	exp_2			23	exp_2	1.56598	0.195542	5.82127	3.93706	4.78735
	0	nai			24	nai	1.4398	0.426529	6.46455	2.75461	4.21987
	0	exp			25	exp	1.50853	0.166512	5.33901	3.82675	4.52007
	0	exp			26	exp_2	1.58172	0.186533	5.86058	4.03571	4.86329
	0	exp_2			27	nai	1.43809	0.40725	6.33027	2.80343	4.21266
	0	exp_2			28	exp	1.51827	0.157505	5.34295	3.89919	4.56434
	0	nai			29	exp_2	1.59746	0.177937	5.9026	4.13513	4.94045
	0	nai			30	nai	1.43638	0.388202	6.20022	2.85246	4.20546
	0	exp_2			31	exp	1.52802	0.149109	5.35016	3.97057	4.60903
	0	nai			32	exp_2	1.6132	0.169815	5.94773	4.23499	5.01882
	0	exp			33	nai	1.43467	0.36942	6.07445	2.90157	4.19827
	0	exp			34	exp	1.53776	0.141432	5.36124	4.04035	4.65417
	0	exp_2			35	exp_2	1.62894	0.162239	5.99649	4.33489	5.09844
	0	nai			36	nai	1.43296	0.350949	5.95308	2.95061	4.19109
	0	exp_2			37	exp	1.54751	0.134598	5.37687	4.1079	4.69975
	0	exp_2			38	exp_2	1.64467	0.155288	6.04942	4.43438	5.17933
	10	exp_2			39	nai	1.43125	0.332838	5.83624	2.9994	4.18392
	0	exp_2			40	exp	1.55725	0.128741	5.39781	4.17249	4.74577
	0	exp			41	exp_2	1.66041	0.14905	6.10718	4.53291	5.26149
	0	nai			42	nai	1.42954	0.31515	5.72412	3.0477	4.17677
	0	nai			43	exp	1.567	0.123999	5.42489	4.23338	4.79224
	0	exp_2			44	exp_2	1.67615	0.143619	6.17046	4.6299	5.34496
	0	nai			45	nai	1.42783	0.297962	5.61695	3.09524	4.16963
	0	exp			46	exp	1.57674	0.120505	5.45891	4.28979	4.83917
	0	nai			47	exp_2	1.69189	0.139088	6.24001	4.72471	5.42976
	0	exp			48	nai	1.42612	0.281363	5.51505	3.14167	4.1625
	0	nai			49	exp	1.58649	0.118369	5.5006	4.34107	4.88656
	0	exp			50	exp_2	1.70763	0.135548	6.31661	4.81668	5.51589
	0	exp_2			51	nai	1.42441	0.265466	5.41878	3.18655	4.15539
	0	nai			52	exp	1.59623	0.117664	5.55056	4.38667	4.93441
	7	exp_2			53	exp_2	1.72337	0.133078	6.40098	4.9052	5.6034
	0	nai			54	nai	1.42269	0.250403	5.32865	3.22939	4.14828
	1	nai			55	exp	1.60598	0.118417	5.60914	4.42629	4.98274
	0	exp			56	exp_2	1.73911	0.131738	6.49383	4.9897	5.69229
	5	nai			57	nai	1.42098	0.236334	5.24522	3.26954	4.14119
	0	nai			58	exp	1.61572	0.1206	5.67644	4.45989	5.03153
	0	exp_2			59	exp_2	1.75485	0.131564	6.59569	5.06974	5.7826
	0	exp			60	nai	1.41927	0.223447	5.16921	3.30629	4.13411
	13	exp			61	exp	1.62547	0.124138	5.75235	4.48766	5.0808
	0	exp			62	exp_2	1.77059	0.132558	6.70699	5.14505	5.87433
	0	exp_2			63	nai	1.41756	0.211957	5.10142	3.33878	4.12705
	0	exp_2			64	exp	1.63521	0.128919	5.83651	4.50999	5.13056
	1	exp_2			65	exp_2	1.78633	0.134696	6.82798	5.21551	5.96753
	0	nai			66	nai	1.41585	0.202104	5.04277	3.36607	4.11999
	0	exp_2			67	exp	1.64496	0.134811	5.9285	4.5274	5.1808
	0	exp_2			68	exp_2	1.80207	0.137924	6.95872	5.28117	6.0622
	0	exp			69	nai	1.41414	0.194136	4.9942	3.3872	4.11295
	0	nai			70	exp	1.6547	0.141676	6.02779	4.54046	5.23154
	0	exp			71	exp_2	1.81781	0.142168	7.09919	5.34223	6.15837
	0	nai			72	nai	1.41243	0.188293	4.95661	3.40122	4.10592
	0	exp			73	exp	1.66445	0.149378	6.13389	4.54975	5.28277
	0	exp_2			74	exp_2	1.83355	0.147341	7.24921	5.39899	6.25607
	0	nai			75	nai	1.41072	0.184777	4.93077	3.40737	4.0989
	0	exp			76	exp	1.6742	0.157797	6.24632	4.55579	5.3345
	0	exp_2			77	exp_2	1.84929	0.153347	7.40858	5.45179	6.35531
	0	exp_2			78	nai	1.40901	0.183721	4.91715	3.40514	4.09189
	0	exp			79	exp	1.68394	0.166823	6.36468	4.55906	5.38674
	0	exp			80	exp_2	1.86503	0.160095	7.57706	5.50104	6.45614
	0	exp_2			81	nai	1.4073	0.185167	4.91584	3.39441	4.0849
	0	nai			82	exp	1.69369	0.176363	6.48861	4.56	5.43949
	3	exp			83	exp_2	1.88077	0.167493	7.75443	5.54711	6.55856
	0	nai			84	nai	1.40559	0.189059	4.92657	3.37544	4.07791
	0	exp_2			85	exp	1.70343	0.186339	6.61784	4.55895	5.49276
	0	nai			86	exp_2	1.89651	0.17546	7.94046	5.5904	6.6626
	0	exp			87	nai	1.40387	0.195249	4.94869	3.34888	4.07094
	0	exp_2			88	exp	1.71318	0.196683	6.75213	4.55622	5.54655
	0	exp			89	exp_2	1.91225	0.183922	8.13497	5.63123	6.7683
	1	exp_2			90	nai	1.40216	0.203528	4.9813	3.31559	4.06398
	3	exp			91	exp	1.72292	0.207341	6.89132	4.55206	5.60086
	3	exp_2			92	exp_2	1.92799	0.192813	8.33783	5.66993	6.87568
	0	exp_2			93	nai	1.40045	0.213654	5.02339	3.27657	4.05703
	0	nai			94	exp	1.73267	0.218267	7.03525	4.54669	5.65571
	0	nai			95	exp_2	1.94373	0.202078	8.54894	5.70676	6.98475
	0	nai			96	nai	1.39874	0.225377	5.07394	3.23285	4.0501
	2	exp			97	exp	1.74241	0.229422	7.18384	4.54028	5.7111
	1	exp			98	exp_2	1.95947	0.211666	8.76824	5.74197	7.09556
	1	exp			99	nai	1.39703	0.238462	5.13199	3.18537	4.04317
	1	exp			100	exp	1.75216	0.240776	7.33701	4.53299	5.76703
	1	exp			101	exp_2	1.97521	0.221537	8.99569	5.77578	7.20813
	0	nai			102	nai	1.39532	0.252699	5.19667	3.13497	4.03626
	0	nai			103	exp	1.7619	0.2523	7.49474	4.52493	5.8235
	0	nai			104	exp_2	1.99095	0.231653	9.23132	5.80835	7.32248
	0	exp			105	nai	1.39361	0.267902	5.26726	3.08239	4.02936
	9	exp			106	exp	1.77165	0.263972	7.65699	4.51621	5.88053
	0	exp			107	exp_2	2.00669	0.241984	9.47515	5.83985	7.43864
	0	exp_2			108	nai	1.3919	0.283917	5.34315	3.02823	4.02247
	0	nai			109	exp	1.78139	0.275775	7.82377	4.50693	5.93812
	0	nai			110	exp_2	2.02243	0.252504	9.72726	5.87041	7.55665
	0	exp_2			111	nai	1.39019	0.300615	5.42383	2.973	4.0156
	0	nai			112	exp	1.79114	0.287691	7.99509	4.49716	5.99627
	3	exp			113	exp_2	2.03817	0.26319	9.98774	5.90015	7.67653
	0	nai
	0	exp
	2	exp_2
	0	nai
	0	nai
	0	exp_2
	0	exp_2
	0	nai
	5	exp
	0	exp
	0	exp_2
	2	exp
	1	exp
	0	exp
	0	exp_2
	0	exp
	3	exp
	0	nai
	0	nai
	1	exp
	0	nai
	2	exp
	0	exp_2
	0	exp_2
	0	exp_2
	0	exp_2
	0	exp
	0	exp
	0	nai
	0	exp
	0	exp_2
	0	exp_2
	0	exp_2
	0	exp_2
	0	exp_2
	0	exp_2
	0	nai
	7	exp
	0	exp
	2	exp_2
	6	exp
	0	exp
	1	nai
	0	nai
	6	nai
	0	nai
	0	nai
	0	exp_2
	1	nai
	0	nai
	0	exp
	0	nai
	0	exp
	0	exp
	1	exp_2
	4	exp
	0	nai
	0	exp_2
	0	nai
	0	nai
	0	nai
	0	exp
	0	exp
	0	exp_2
	0	exp
	0	exp_2
	0	exp_2
	1	nai
	2	exp
	0	nai
	0	exp
	0	exp
	0	nai
	0	exp_2
	0	nai
	0	nai
	0	exp_2
	0	exp_2
	0	exp_2
	8	nai
	0	nai
	0	nai
	21	exp
	5	exp_2
	0	nai
	0	exp_2
	0	exp
	1	exp
	0	exp_2
	0	exp_2
	0	exp_2
	0	exp
	0	nai
	0	nai
	0	exp_2
	0	nai
	0	exp
	2	exp
	0	nai
	0	exp_2
	0	exp_2
	0	nai
	0	exp
	0	exp
	0	exp_2
	0	nai
	0	nai
	0	exp
	0	exp
	0	exp
	0	nai
	3	exp
	0	exp_2
	0	nai
	5	exp_2
	0	exp_2
	1	nai
	0	exp
	1	exp
	0	exp_2
	0	exp_2
	0	exp_2
	6	nai
	0	nai
	1	exp
	11	exp
	0	nai
	0	nai
	0	exp_2
	0	exp
	1	nai
	0	exp_2
	0	nai
	0	exp_2
	0	exp_2
	0	exp
	0	exp
	1	nai
	2	nai
	1	nai
	0	exp_2
	0	exp_2
	0	nai
	0	exp
	0	exp
	0	nai
	0	nai
	0	exp
	0	exp
	0	exp
	0	exp
	0	exp
	0	nai

## Sheet: Figure1c
All calculations can be reproduced using the R-script available at DOI.
SM_Eggs	sizes of catfish clutches found within host clutches
trt	treatment variable, nai = catfish naive to cichlids prior to experiment, exp = catfish with prior experience with cichlid hosts, exp_2 = catfish were kept and reproduced with cichlid hosts for 7 years
	SM_Eggs	trt			trt	treatment variable, nai = catfish naive to cichlids prior to experiment, exp = catfish with prior experience with cichlid hosts, exp_2 = catfish were kept and reproduced with cichlid hosts for 7 years
	1	exp			UL	mean upper limit for error bars calculated by taking the means from model predictions of a GLMM (below)
	28	exp_2			LL	mean lower limit for error bars calculated by taking the means from model predictions of a GLMM (below)
	2	exp_2			Predicted_SM_Eggs	mean predicted catfish clutchsize calculated by taking the means from model predictions of a GLMM (below)
	2	exp_2
	7	exp			trt	Predicted_SM_Eggs	UL	LL
	1	nai			exp	5.04341	6.05299	4.21319
	1	exp_2			exp_2	5.8064	6.98477	4.8354
	9	exp_2			nai	4.14191	5.70249	3.05083
	1	exp_2
	3	exp_2
	17	exp_2			catfish_days	timepoint (in days) within the experiment
	1	exp			trt	treatment variable, nai = catfish naive to cichlids prior to experiment, exp = catfish with prior experience with cichlid hosts, exp_2 = catfish were kept and reproduced with cichlid hosts for 7 years
	2	exp			fit	prediction of GLMM with negative binomial error distribution ('SM-Eggs' ~ 'catfish_days'*'trt' + 'host female total length' + (1|'experimental tank ID') where 'host female TL' was set to the average (98.25mm) and 'experimental tank ID' was set to NA
	7	exp			se.fit	standard errors calculated for the model predictions
	20	exp			UL	upper limit for error bars calculated as the exponent of (fit + se.fit)
	18	exp_2			LL	lower limit for error bars calculated as the exponent of (fit - se.fit)
	6	exp_2			Predicted_SM_Eggs	predicted sizes of catfish clutches calculated as the exponent of fit
	6	exp
	2	exp_2			catfish_days	trt	fit	se.fit	UL	LL	Predicted_SM_Eggs
	16	exp_2			1	nai	-2.26025	0.808059	0.234057	0.0464997	0.104324
	15	exp			2	exp	0.794702	0.582363	3.96325	1.23657	2.21378
	9	exp_2			3	exp_2	0.489912	0.617421	3.02628	0.880285	1.63217
	14	nai			4	nai	-2.18746	0.791701	0.247646	0.0508357	0.112202
	8	exp			5	exp	0.767137	0.576724	3.83382	1.20975	2.15359
	10	exp_2			6	exp_2	0.460096	0.60966	2.91467	0.861083	1.58423
	1	exp_2			7	nai	-2.11466	0.775668	0.26211	0.0555579	0.120674
	1	exp			8	exp	0.739572	0.571404	3.70979	1.18313	2.09504
	1	nai			9	exp_2	0.430281	0.602342	2.80842	0.841927	1.53769
	10	exp_2			10	nai	-2.04187	0.759981	0.277513	0.0606978	0.129786
	4	nai			11	exp	0.712007	0.566412	3.59096	1.15673	2.03808
	1	exp			12	exp_2	0.400465	0.595484	2.70729	0.822819	1.49252
	5	exp			13	nai	-1.96907	0.744661	0.29393	0.0662888	0.139586
	8	exp			14	exp	0.684442	0.561755	3.47709	1.13053	1.98266
	8	exp			15	exp_2	0.370649	0.589101	2.61105	0.803762	1.44868
	2	exp_2			16	nai	-1.89628	0.729731	0.31144	0.0723666	0.150126
	4	nai			17	exp	0.656877	0.557442	3.368	1.10455	1.92876
	11	exp_2			18	exp_2	0.340834	0.58321	2.51946	0.784761	1.40612
	7	exp			19	nai	-1.82348	0.715216	0.33013	0.0789689	0.161462
	6	exp			20	exp	0.629312	0.553483	3.26348	1.07878	1.87632
	2	exp			21	exp_2	0.311018	0.577824	2.43231	0.765822	1.36481
	2	exp			22	nai	-1.75069	0.701142	0.350096	0.0861356	0.173654
	1	nai			23	exp	0.601747	0.549883	3.16334	1.05323	1.8253
	9	exp			24	exp_2	0.281203	0.572959	2.34941	0.74695	1.32472
	13	nai			25	nai	-1.6779	0.687536	0.371443	0.0939087	0.186766
	2	exp_2			26	exp	0.574182	0.54665	3.0674	1.02791	1.77568
	4	exp_2			27	exp_2	0.251387	0.568628	2.27053	0.728155	1.28581
	1	exp_2			28	nai	-1.6051	0.674426	0.394287	0.102332	0.200869
	1	nai			29	exp	0.546617	0.543791	2.97549	1.00283	1.7274
	9	exp_2			30	exp_2	0.221572	0.564843	2.19551	0.709446	1.24804
	4	exp			31	nai	-1.53231	0.661842	0.418756	0.111453	0.216037
	2	exp			32	exp	0.519052	0.541312	2.88742	0.977986	1.68043
	3	exp			33	exp_2	0.191756	0.561615	2.12415	0.690832	1.21137
	10	exp			34	nai	-1.45951	0.649813	0.444991	0.12132	0.232349
	2	exp			35	exp	0.491487	0.539218	2.80304	0.95339	1.63474
	3	exp_2			36	exp_2	0.16194	0.558954	2.05627	0.672325	1.17579
	17	exp_2			37	nai	-1.38672	0.638372	0.473148	0.131982	0.249894
	1	nai			38	exp	0.463922	0.537513	2.72218	0.929052	1.5903
	5	nai			39	exp_2	0.132125	0.556868	1.99171	0.653938	1.14125
	4	nai			40	nai	-1.31393	0.627551	0.503398	0.143492	0.268763
	13	exp_2			41	exp	0.436357	0.536201	2.6447	0.904978	1.54706
	3	exp_2			42	exp_2	0.102309	0.555363	1.93029	0.635684	1.10773
	3	nai			43	nai	-1.24113	0.617382	0.535931	0.155904	0.289057
	10	exp_2			44	exp	0.408792	0.535285	2.57044	0.88118	1.505
	7	exp_2			45	exp_2	0.0724938	0.554444	1.87187	0.617578	1.07519
	1	nai			46	nai	-1.16834	0.607898	0.570958	0.169274	0.310883
	5	nai			47	exp	0.381227	0.534767	2.49926	0.857666	1.46408
	13	exp			48	exp_2	0.0426782	0.554114	1.81628	0.599634	1.0436
	1	exp_2			49	nai	-1.09554	0.599132	0.608711	0.183659	0.334358
	3	exp			50	exp	0.353662	0.534649	2.43102	0.834446	1.42427
	1	exp_2			51	exp_2	0.0128627	0.554375	1.76339	0.581868	1.01295
	3	exp			52	nai	-1.02275	0.591115	0.649447	0.199117	0.359605
	3	exp_2			53	exp	0.326097	0.534929	2.36559	0.811531	1.38555
	2	exp			54	exp_2	-0.0169529	0.555224	1.71304	0.564296	0.98319
	1	exp			55	nai	-0.949955	0.583878	0.69345	0.215707	0.386759
	1	exp			56	exp	0.298532	0.535609	2.30283	0.78893	1.34788
	1	exp			57	exp_2	-0.0467685	0.55666	1.66511	0.546933	0.954308
	1	exp			58	nai	-0.87716	0.577451	0.741034	0.233491	0.415962
	9	exp			59	exp	0.270967	0.536686	2.24264	0.766654	1.31123
	3	exp			60	exp_2	-0.076584	0.558678	1.61946	0.529797	0.926275
	2	exp_2			61	nai	-0.804366	0.571861	0.792546	0.252529	0.447371
	5	exp			62	exp	0.243402	0.538158	2.18488	0.744713	1.27558
	2	exp			63	exp_2	-0.1064	0.561272	1.57597	0.512901	0.899065
	1	exp			64	nai	-0.731572	0.567133	0.848369	0.272885	0.481152
	3	exp			65	exp	0.215837	0.540022	2.12944	0.723117	1.2409
	1	exp			66	exp_2	-0.136215	0.564434	1.53452	0.496263	0.872655
	2	exp			67	nai	-0.658778	0.563288	0.908928	0.294621	0.517483
	7	exp			68	exp	0.188272	0.542273	2.07621	0.701874	1.20716
	2	exp_2			69	exp_2	-0.166031	0.568154	1.495	0.479897	0.84702
	6	exp			70	nai	-0.585984	0.560345	0.974687	0.317801	0.556558
	1	nai			71	exp	0.160707	0.544907	2.02509	0.680995	1.17434
	6	nai			72	exp_2	-0.195846	0.572421	1.45728	0.463816	0.822139
	1	nai			73	nai	-0.51319	0.558317	1.04616	0.342492	0.598583
	1	exp_2			74	exp	0.133142	0.547918	1.97597	0.660488	1.14241
	4	exp			75	exp_2	-0.225662	0.577224	1.42129	0.448034	0.797988
	1	nai			76	nai	-0.440395	0.557216	1.12392	0.368759	0.643782
	2	exp			77	exp	0.105577	0.551301	1.92876	0.64036	1.11135
	8	nai			78	exp_2	-0.255477	0.582549	1.3869	0.432563	0.774547
	21	exp			79	nai	-0.367601	0.557046	1.20858	0.396671	0.692393
	5	exp_2			80	exp	0.0780118	0.555048	1.88336	0.62062	1.08114
	1	exp			81	exp_2	-0.285293	0.588382	1.35403	0.417415	0.751794
	2	exp			82	nai	-0.294807	0.557808	1.30083	0.426299	0.744675
	3	exp			83	exp	0.0504468	0.559152	1.83969	0.601274	1.05174
	5	exp_2			84	exp_2	-0.315109	0.594707	1.3226	0.402598	0.72971
	1	nai			85	nai	-0.222013	0.559498	1.40142	0.457714	0.800905
	1	exp			86	exp	0.0228818	0.563605	1.79766	0.582327	1.02315
	6	nai			87	exp_2	-0.344924	0.60151	1.29251	0.388122	0.708274
	1	exp			88	nai	-0.149219	0.562108	1.51118	0.490992	0.861381
	11	exp			89	exp	-0.00468321	0.568399	1.75719	0.563785	0.995328
	1	nai			90	exp_2	-0.37474	0.608775	1.26369	0.373994	0.687468
	1	nai			91	nai	-0.0764246	0.565626	1.63101	0.526212	0.926423
	2	nai			92	exp	-0.0322482	0.573526	1.7182	0.545652	0.968266
	1	nai			93	exp_2	-0.404555	0.616484	1.23606	0.36022	0.667274
					94	nai	-0.00363041	0.570034	1.76192	0.563457	0.996376
					95	exp	-0.0598132	0.578977	1.68062	0.527931	0.94194
					96	exp_2	-0.434371	0.624622	1.20955	0.346805	0.647672
					97	nai	0.0691638	0.575313	1.90499	0.602813	1.07161
					98	exp	-0.0873782	0.584742	1.64438	0.510625	0.91633
					99	exp_2	-0.464186	0.633173	1.1841	0.333751	0.628646
					100	nai	0.141958	0.581437	2.06142	0.644372	1.15253
					101	exp	-0.114943	0.590812	1.60941	0.493736	0.891417
					102	exp_2	-0.494002	0.642118	1.15965	0.321062	0.61018
					103	nai	0.214752	0.588381	2.23253	0.688232	1.23955
					104	exp	-0.142508	0.597178	1.57565	0.477263	0.86718
					105	exp_2	-0.523817	0.651444	1.13613	0.308738	0.592255
					106	nai	0.287546	0.596117	2.41975	0.734496	1.33315
					107	exp	-0.170073	0.603832	1.54305	0.461209	0.843603
					108	exp_2	-0.553633	0.661132	1.11349	0.29678	0.574858
					109	nai	0.36034	0.604614	2.62467	0.783274	1.43382
					110	exp	-0.197638	0.610762	1.51153	0.44557	0.820667
					111	exp_2	-0.583449	0.671168	1.09168	0.285185	0.557971
					112	nai	0.433135	0.613839	2.84902	0.834682	1.54208
					113	exp	-0.225203	0.617961	1.48106	0.430347	0.798354
					1	exp_2	0.509789	0.622833	3.10378	0.893111	1.66494
					2	nai	-2.23598	0.802572	0.238494	0.047904	0.106887
					3	exp	0.785513	0.580448	3.91949	1.2276	2.19353
					4	exp_2	0.479973	0.614786	2.98846	0.87388	1.61603
					5	nai	-2.16319	0.78632	0.252367	0.0523653	0.114958
					6	exp	0.757948	0.574915	3.79189	1.20085	2.13389
					7	exp_2	0.450158	0.607171	2.87867	0.854693	1.56856
					8	nai	-2.0904	0.7704	0.267136	0.0572232	0.123638
					9	exp	0.730383	0.569703	3.66961	1.17431	2.07588
					10	exp_2	0.420342	0.600004	2.77416	0.835552	1.52248
					11	nai	-2.0176	0.754832	0.282869	0.0625096	0.132974
					12	exp	0.702818	0.564822	3.55246	1.14797	2.01944
					13	exp_2	0.390526	0.593303	2.67468	0.816461	1.47776
					14	nai	-1.94481	0.73964	0.299642	0.0682589	0.143015
					15	exp	0.675253	0.560279	3.44021	1.12185	1.96453
					16	exp_2	0.360711	0.587082	2.58001	0.797422	1.43435
					17	nai	-1.87201	0.724846	0.317535	0.0745072	0.153814
					18	exp	0.647688	0.556083	3.33266	1.09593	1.91112
					19	exp_2	0.330895	0.581358	2.48993	0.778441	1.39221
					20	nai	-1.79922	0.710475	0.336639	0.0812931	0.165428
					21	exp	0.620123	0.552242	3.22962	1.07024	1.85916
					22	exp_2	0.30108	0.576144	2.40422	0.759523	1.35132
					23	nai	-1.72643	0.696554	0.357053	0.0886571	0.177919
					24	exp	0.592558	0.548764	3.13091	1.04477	1.80861
					25	exp_2	0.271264	0.571456	2.32268	0.740676	1.31162
					26	nai	-1.65363	0.68311	0.378885	0.0966421	0.191354
					27	exp	0.564993	0.545655	3.03633	1.01953	1.75944
					28	exp_2	0.241449	0.567305	2.24511	0.721909	1.27309
					29	nai	-1.58084	0.670171	0.402256	0.105293	0.205803
					30	exp	0.537428	0.542922	2.94571	0.994521	1.7116
					31	exp_2	0.211633	0.563705	2.17133	0.70323	1.23569
					32	nai	-1.50804	0.657769	0.427298	0.114657	0.221343
					33	exp	0.509863	0.540571	2.85889	0.969759	1.66506
					34	exp_2	0.181818	0.560665	2.10114	0.68465	1.1994
					35	nai	-1.43525	0.645933	0.454155	0.124783	0.238056
					36	exp	0.482298	0.538606	2.7757	0.945248	1.61979
					37	exp_2	0.152002	0.558194	2.03439	0.666182	1.16416
					38	nai	-1.36245	0.634695	0.48299	0.135722	0.256031
					39	exp	0.454733	0.537032	2.69599	0.920997	1.57575
					40	exp_2	0.122186	0.556301	1.97089	0.647838	1.12996
					41	nai	-1.28966	0.624087	0.513979	0.147526	0.275364
					42	exp	0.427168	0.535851	2.6196	0.897015	1.53291
					43	exp_2	0.0923708	0.554991	1.91049	0.629632	1.09677
					44	nai	-1.21687	0.614143	0.547319	0.160252	0.296157
					45	exp	0.399603	0.535068	2.54638	0.87331	1.49123
					46	exp_2	0.0625553	0.554269	1.85303	0.611578	1.06455
					47	nai	-1.14407	0.604895	0.583228	0.173954	0.318519
					48	exp	0.372038	0.534683	2.47619	0.849893	1.45069
					49	exp_2	0.0327397	0.554135	1.79836	0.593691	1.03328
					50	nai	-1.07128	0.596375	0.621945	0.188689	0.34257
					51	exp	0.344473	0.534698	2.4089	0.826774	1.41125
					52	exp_2	0.00292416	0.554592	1.74633	0.575988	1.00293
					53	nai	-0.998484	0.588614	0.663737	0.204518	0.368438
					54	exp	0.316908	0.535112	2.34438	0.803962	1.37288
					55	exp_2	-0.0268914	0.555638	1.6968	0.558484	0.973467
					56	nai	-0.92569	0.581644	0.708897	0.2215	0.396258
					57	exp	0.289343	0.535924	2.28249	0.781468	1.33555
					58	exp_2	-0.056707	0.557268	1.64965	0.541195	0.944871
					59	nai	-0.852896	0.575494	0.75775	0.239695	0.426179
					60	exp	0.261778	0.537133	2.22312	0.759303	1.29924
					61	exp_2	-0.0865225	0.559479	1.60473	0.524137	0.917115
					62	nai	-0.780102	0.570188	0.810655	0.259165	0.458359
					63	exp	0.234213	0.538736	2.16615	0.737476	1.26391
					64	exp_2	-0.116338	0.562263	1.56193	0.507326	0.890174
					65	nai	-0.707307	0.565752	0.868007	0.279974	0.49297
					66	exp	0.206648	0.540729	2.11146	0.715996	1.22955
					67	exp_2	-0.146154	0.565612	1.52114	0.490777	0.864025
					68	nai	-0.634513	0.562206	0.930245	0.302184	0.530194
					69	exp	0.179083	0.543109	2.05894	0.694874	1.19612
					70	exp_2	-0.175969	0.569516	1.48223	0.474504	0.838644
					71	nai	-0.561719	0.559567	0.99785	0.325861	0.570228
					72	exp	0.151518	0.545869	2.0085	0.674118	1.1636
					73	exp_2	-0.205785	0.573963	1.4451	0.458521	0.814008
					74	nai	-0.488925	0.557847	1.07135	0.351069	0.613285
					75	exp	0.123953	0.549005	1.96003	0.653736	1.13196
					76	exp_2	-0.2356	0.578942	1.40965	0.442842	0.790096
					77	nai	-0.416131	0.557056	1.15134	0.377877	0.659594
					78	exp	0.0963884	0.55251	1.91343	0.633737	1.10119
					79	exp_2	-0.265416	0.584437	1.37578	0.427478	0.766887
					80	nai	-0.343337	0.557196	1.23845	0.406353	0.709399
					81	exp	0.0688235	0.556377	1.86862	0.614127	1.07125
					82	exp_2	-0.295231	0.590436	1.3434	0.412439	0.744359
					83	nai	-0.270542	0.558268	1.33339	0.436568	0.762966
					84	exp	0.0412585	0.560598	1.8255	0.594913	1.04212
					85	exp_2	-0.325047	0.596923	1.31242	0.397735	0.722493
					86	nai	-0.197748	0.560267	1.43694	0.468596	0.820576
					87	exp	0.0136935	0.565166	1.784	0.576101	1.01379
					88	exp_2	-0.354863	0.603881	1.28277	0.383374	0.70127
					89	nai	-0.124954	0.563181	1.54996	0.502512	0.882537
					90	exp	-0.0138715	0.570072	1.74403	0.557695	0.986224
					91	exp_2	-0.384678	0.611296	1.25435	0.369363	0.68067
					92	nai	-0.0521599	0.566998	1.67337	0.538398	0.949177
					93	exp	-0.0414365	0.575307	1.70552	0.539699	0.95941
					94	exp_2	-0.414494	0.61915	1.2271	0.355708	0.660675
					95	nai	0.0206343	0.571698	1.8082	0.576336	1.02085
					96	exp	-0.0690015	0.580864	1.6684	0.522116	0.933325
					97	exp_2	-0.444309	0.627428	1.20096	0.342413	0.641267
					98	nai	0.0934285	0.577261	1.95559	0.616416	1.09793
					99	exp	-0.0965665	0.586732	1.63259	0.504949	0.907949
					100	exp_2	-0.474125	0.636111	1.17584	0.329481	0.62243
					101	nai	0.166223	0.583662	2.11676	0.658731	1.18084
					102	exp	-0.124132	0.592902	1.59803	0.488199	0.883264
					103	exp_2	-0.50394	0.645185	1.15171	0.316914	0.604145
					104	nai	0.239017	0.590874	2.29307	0.703381	1.27
					105	exp	-0.151697	0.599365	1.56466	0.471866	0.859249
					106	exp_2	-0.533756	0.654633	1.12849	0.304712	0.586398
					107	nai	0.311811	0.598866	2.48601	0.75047	1.3659
					108	exp	-0.179262	0.606111	1.53242	0.45595	0.835887
					109	exp_2	-0.563572	0.664439	1.10613	0.292875	0.569173
					110	nai	0.384605	0.607609	2.6972	0.800111	1.46903
					111	exp	-0.206827	0.613132	1.50126	0.44045	0.813161
					112	exp_2	-0.593387	0.674588	1.08459	0.281401	0.552453
					113	nai	0.457399	0.617071	2.92844	0.852423	1.57996
					1	exp	0.80389	0.584311	4.00763	1.24555	2.23422
					2	exp_2	0.49985	0.620104	3.06471	0.886696	1.64847
					3	nai	-2.21172	0.797119	0.243023	0.0493489	0.109512
					4	exp	0.776325	0.578569	3.87635	1.21867	2.17347
					5	exp_2	0.470035	0.612199	2.95126	0.867479	1.60005
					6	nai	-2.13893	0.780975	0.257187	0.053939	0.117781
					7	exp	0.74876	0.573142	3.75055	1.19198	2.11438
					8	exp_2	0.440219	0.604731	2.84326	0.848307	1.55305
					9	nai	-2.06613	0.76517	0.27227	0.0589361	0.126675
					10	exp	0.721195	0.568039	3.63	1.16551	2.05689
					11	exp_2	0.410404	0.597718	2.74045	0.829183	1.50743
					12	nai	-1.99334	0.749725	0.288341	0.0643729	0.13624
					13	exp	0.69363	0.563269	3.51451	1.13924	2.00097
					14	exp_2	0.380588	0.591175	2.6426	0.810108	1.46314
					15	nai	-1.92054	0.734663	0.305477	0.0702843	0.146527
					16	exp	0.666065	0.558841	3.40385	1.11318	1.94656
					17	exp_2	0.350772	0.585118	2.54948	0.791088	1.42016
					18	nai	-1.84775	0.720007	0.323763	0.0767075	0.157591
					19	exp	0.6385	0.554763	3.29782	1.08734	1.89364
					20	exp_2	0.320957	0.579562	2.46088	0.772128	1.37845
					21	nai	-1.77496	0.705783	0.343293	0.0836814	0.169491
					22	exp	0.610935	0.551042	3.19625	1.06172	1.84215
					23	exp_2	0.291141	0.574522	2.37658	0.753233	1.33795
					24	nai	-1.70216	0.692018	0.364167	0.0912476	0.182289
					25	exp	0.58337	0.547686	3.09893	1.03633	1.79207
					26	exp_2	0.261326	0.570012	2.29639	0.734411	1.29865
					27	nai	-1.62937	0.678739	0.386498	0.0994494	0.196054
					28	exp	0.555805	0.544702	3.00569	1.01116	1.74334
					29	exp_2	0.23151	0.566044	2.2201	0.715672	1.2605
					30	nai	-1.55657	0.665976	0.410411	0.108333	0.210858
					31	exp	0.52824	0.542096	2.91636	0.98624	1.69594
					32	exp_2	0.201695	0.562629	2.14754	0.697025	1.22347
					33	nai	-1.48378	0.653759	0.436041	0.117945	0.226779
					34	exp	0.500675	0.539873	2.83077	0.961561	1.64983
					35	exp_2	0.171879	0.559778	2.07852	0.678481	1.18753
					36	nai	-1.41098	0.642119	0.463539	0.128336	0.243903
					37	exp	0.47311	0.538037	2.74875	0.937135	1.60498
					38	exp_2	0.142063	0.557499	2.01287	0.660053	1.15265
					39	nai	-1.33819	0.631087	0.493071	0.139558	0.26232
					40	exp	0.445545	0.536594	2.67016	0.912973	1.56134
					41	exp_2	0.112248	0.5558	1.95043	0.641753	1.11879
					42	nai	-1.2654	0.620697	0.524821	0.151663	0.282128
					43	exp	0.41798	0.535546	2.59484	0.889082	1.51889
					44	exp_2	0.0824323	0.554685	1.89102	0.623596	1.08593
					45	nai	-1.1926	0.610981	0.558992	0.164708	0.303431
					46	exp	0.390415	0.534895	2.52265	0.865472	1.47759
					47	exp_2	0.0526168	0.554159	1.83451	0.605596	1.05403
					48	nai	-1.11981	0.601972	0.595809	0.178748	0.326343
					49	exp	0.36285	0.534644	2.45345	0.842153	1.43742
					50	exp_2	0.0228012	0.554222	1.78073	0.587769	1.02306
					51	nai	-1.04701	0.593702	0.63552	0.193841	0.350984
					52	exp	0.335285	0.534791	2.38709	0.819135	1.39834
					53	exp_2	-0.00701437	0.554876	1.72955	0.570131	0.99301
					54	nai	-0.974219	0.586202	0.678401	0.210048	0.377487
					55	exp	0.30772	0.535338	2.32346	0.796428	1.36032
					56	exp_2	-0.0368299	0.556117	1.68083	0.552696	0.96384
					57	nai	-0.901425	0.579502	0.724754	0.227427	0.405991
					58	exp	0.280155	0.536283	2.26243	0.774043	1.32334
					59	exp_2	-0.0666455	0.557941	1.63443	0.535483	0.935527
					60	nai	-0.828631	0.57363	0.774916	0.24604	0.436647
					61	exp	0.25259	0.537624	2.20387	0.751989	1.28736
					62	exp_2	-0.0964611	0.560344	1.59024	0.518505	0.908045
					63	nai	-0.755837	0.568612	0.829257	0.26595	0.469617
					64	exp	0.225025	0.539357	2.14767	0.730277	1.25235
					65	exp_2	-0.126277	0.563317	1.54812	0.50178	0.881371
					66	nai	-0.683043	0.56447	0.888188	0.287218	0.505078
					67	exp	0.19746	0.54148	2.09371	0.708915	1.2183
					68	exp_2	-0.156092	0.566852	1.50796	0.485321	0.85548
					69	nai	-0.610248	0.561225	0.952159	0.30991	0.543216
					70	exp	0.169895	0.543987	2.0419	0.687914	1.18518
					71	exp_2	-0.185908	0.570939	1.46966	0.469144	0.83035
					72	nai	-0.537454	0.558891	1.02167	0.33409	0.584234
					73	exp	0.14233	0.546873	1.99213	0.667282	1.15296
					74	exp_2	-0.215723	0.575564	1.4331	0.453261	0.805958
					75	nai	-0.46466	0.55748	1.09726	0.359824	0.628349
					76	exp	0.114765	0.550133	1.94429	0.647027	1.12161
					77	exp_2	-0.245539	0.580717	1.39819	0.437685	0.782283
					78	nai	-0.391866	0.556999	1.17955	0.38718	0.675795
					79	exp	0.0872001	0.553759	1.8983	0.627157	1.09112
					80	exp_2	-0.275354	0.586382	1.36483	0.422428	0.759303
					81	nai	-0.319072	0.55745	1.26919	0.416228	0.726823
					82	exp	0.0596351	0.557745	1.85406	0.607678	1.06145
					83	exp_2	-0.30517	0.592545	1.33292	0.4075	0.736998
					84	nai	-0.246278	0.558832	1.36691	0.447039	0.781705
					85	exp	0.0320701	0.562082	1.8115	0.588598	1.03259
					86	exp_2	-0.334986	0.599191	1.3024	0.392909	0.715348
					87	nai	-0.173483	0.561137	1.47352	0.479688	0.840731
					88	exp	0.00450512	0.566764	1.77051	0.56992	1.00452
					89	exp_2	-0.364801	0.606303	1.27316	0.378665	0.694335
					90	nai	-0.100689	0.564354	1.58989	0.514251	0.904214
					91	exp	-0.0230599	0.571781	1.73104	0.55165	0.977204
					92	exp_2	-0.394617	0.613866	1.24514	0.364772	0.673938
					93	nai	-0.0278951	0.568467	1.71699	0.550812	0.97249
					94	exp	-0.0506249	0.577124	1.693	0.533792	0.950635
					95	exp_2	-0.424432	0.621863	1.21827	0.351237	0.654141
					96	nai	0.044899	0.573458	1.85588	0.589454	1.04592
					97	exp	-0.0781899	0.582786	1.65632	0.516347	0.924789
					98	exp_2	-0.454248	0.630278	1.19247	0.338062	0.634925
					99	nai	0.117693	0.579303	2.00771	0.630268	1.1249
					100	exp	-0.105755	0.588755	1.62093	0.499319	0.899645
					101	exp_2	-0.484063	0.639094	1.16769	0.325251	0.616274
					102	nai	0.190487	0.585977	2.17377	0.67335	1.20984
					103	exp	-0.13332	0.595024	1.58678	0.482708	0.875185
					104	exp_2	-0.513879	0.648294	1.14387	0.312806	0.598171
					105	nai	0.263282	0.593453	2.35546	0.718801	1.30119
					106	exp	-0.160885	0.601583	1.55379	0.466514	0.85139
					107	exp_2	-0.543695	0.657863	1.12094	0.300725	0.580599
					108	nai	0.336076	0.601699	2.55429	0.766728	1.39944
					109	exp	-0.18845	0.608422	1.52192	0.450737	0.828242
					110	exp_2	-0.57351	0.667785	1.09886	0.28901	0.563544
					111	nai	0.40887	0.610685	2.77196	0.817246	1.50512
					112	exp	-0.216015	0.615532	1.4911	0.435375	0.805723
					113	exp_2	-0.603326	0.678044	1.07758	0.277657	0.54699

## Sheet: Figure2 - number-host spawnings
All calculations can be reproduced using the R-script available at DOI.
trt	treatment variable, nai = catfish naive to cichlids prior to experiment, exp = catfish with prior experience with cichlid hosts, exp_2 = catfish were kept and reproduced with cichlid hosts for 7 years
catfish_days	timepoint (in days) within the experiment
spawnings	cummulative sum of spawnings across all experimental tanks in the treatment
mean.spawnings	mean of the cummulative sum of spawnings in the treatment
	trt	catfish_days	spawnings	mean.spawnings		trt	catfish_days	spawnings	mean.spawnings		trt	catfish_days	spawnings	mean.spawnings
	nai	6	1	0.166667		exp	4	3	0.5		exp_2	4	2	0.333333
	nai	8	2	0.333333		exp	8	5	0.833333		exp_2	6	3	0.5
	nai	11	4	0.666667		exp	11	7	1.16667		exp_2	8	5	0.833333
	nai	13	5	0.833333		exp	13	10	1.66667		exp_2	11	6	1
	nai	14	7	1.16667		exp	14	11	1.83333		exp_2	13	9	1.5
	nai	15	11	1.83333		exp	15	12	2		exp_2	15	10	1.66667
	nai	16	12	2		exp	18	14	2.33333		exp_2	16	11	1.83333
	nai	18	13	2.16667		exp	19	15	2.5		exp_2	18	13	2.16667
	nai	19	16	2.66667		exp	20	16	2.66667		exp_2	19	14	2.33333
	nai	22	18	3		exp	21	17	2.83333		exp_2	20	17	2.83333
	nai	23	20	3.33333		exp	22	21	3.5		exp_2	21	18	3
	nai	25	23	3.83333		exp	23	23	3.83333		exp_2	23	19	3.16667
	nai	26	24	4		exp	25	27	4.5		exp_2	26	21	3.5
	nai	27	26	4.33333		exp	26	29	4.83333		exp_2	27	23	3.83333
	nai	28	29	4.83333		exp	27	31	5.16667		exp_2	28	25	4.16667
	nai	29	33	5.5		exp	28	32	5.33333		exp_2	29	29	4.83333
	nai	30	37	6.16667		exp	29	35	5.83333		exp_2	32	32	5.33333
	nai	32	40	6.66667		exp	30	38	6.33333		exp_2	33	37	6.16667
	nai	33	41	6.83333		exp	32	40	6.66667		exp_2	34	41	6.83333
	nai	34	43	7.16667		exp	33	47	7.83333		exp_2	35	42	7
	nai	35	45	7.5		exp	34	52	8.66667		exp_2	36	44	7.33333
	nai	36	49	8.16667		exp	35	54	9		exp_2	39	47	7.83333
	nai	37	51	8.5		exp	36	57	9.5		exp_2	41	50	8.33333
	nai	39	53	8.83333		exp	39	59	9.83333		exp_2	43	53	8.83333
	nai	40	57	9.5		exp	40	63	10.5		exp_2	44	54	9
	nai	41	58	9.66667		exp	41	65	10.8333		exp_2	46	58	9.66667
	nai	43	62	10.3333		exp	43	67	11.1667		exp_2	48	59	9.83333
	nai	44	64	10.6667		exp	46	69	11.5		exp_2	50	60	10
	nai	45	67	11.1667		exp	47	70	11.6667		exp_2	51	64	10.6667
	nai	46	68	11.3333		exp	48	72	12		exp_2	54	65	10.8333
	nai	48	69	11.5		exp	49	74	12.3333		exp_2	55	66	11
	nai	49	72	12		exp	51	76	12.6667		exp_2	56	70	11.6667
	nai	50	77	12.8333		exp	53	79	13.1667		exp_2	57	75	12.5
	nai	51	79	13.1667		exp	54	81	13.5		exp_2	60	77	12.8333
	nai	53	81	13.5		exp	55	82	13.6667		exp_2	61	79	13.1667
	nai	54	83	13.8333		exp	56	89	14.8333		exp_2	64	83	13.8333
	nai	55	84	14		exp	57	93	15.5		exp_2	65	86	14.3333
	nai	56	89	14.8333		exp	58	94	15.6667		exp_2	67	87	14.5
	nai	57	93	15.5		exp	60	95	15.8333		exp_2	69	91	15.1667
	nai	60	95	15.8333		exp	61	99	16.5		exp_2	70	92	15.3333
	nai	61	96	16		exp	62	101	16.8333		exp_2	71	93	15.5
	nai	62	97	16.1667		exp	64	102	17		exp_2	74	95	15.8333
	nai	63	103	17.1667		exp	65	103	17.1667		exp_2	75	98	16.3333
	nai	64	107	17.8333		exp	67	104	17.3333		exp_2	76	99	16.5
	nai	65	110	18.3333		exp	68	107	17.8333		exp_2	77	100	16.6667
	nai	67	114	19		exp	69	110	18.3333		exp_2	78	101	16.8333
	nai	70	118	19.6667		exp	70	111	18.5		exp_2	81	103	17.1667
	nai	71	121	20.1667		exp	74	113	18.8333		exp_2	82	110	18.3333
	nai	72	124	20.6667		exp	75	114	19		exp_2	83	112	18.6667
	nai	74	126	21		exp	76	116	19.3333		exp_2	84	114	19
	nai	75	127	21.1667		exp	77	119	19.8333		exp_2	85	116	19.3333
	nai	76	128	21.3333		exp	78	125	20.8333		exp_2	86	117	19.5
	nai	77	130	21.6667		exp	79	127	21.1667		exp_2	89	119	19.8333
	nai	78	133	22.1667		exp	82	131	21.8333		exp_2	90	120	20
	nai	79	137	22.8333		exp	83	133	22.1667		exp_2	92	121	20.1667
	nai	81	138	23		exp	84	134	22.3333		exp_2	93	124	20.6667
	nai	82	141	23.5		exp	85	135	22.5		exp_2	95	126	21
	nai	83	142	23.6667		exp	86	139	23.1667		exp_2	96	127	21.1667
	nai	84	143	23.8333		exp	88	140	23.3333		exp_2	99	128	21.3333
	nai	85	145	24.1667		exp	89	141	23.5		exp_2	100	132	22
	nai	88	147	24.5		exp	90	142	23.6667		exp_2	102	133	22.1667
	nai	89	151	25.1667		exp	91	144	24		exp_2	103	137	22.8333
	nai	91	153	25.5		exp	93	147	24.5		exp_2	105	138	23
	nai	92	155	25.8333		exp	95	149	24.8333		exp_2	107	143	23.8333
	nai	93	158	26.3333		exp	96	151	25.1667		exp_2	112	145	24.1667
	nai	96	161	26.8333		exp	100	154	25.6667		exp_2	113	146	24.3333
	nai	97	162	27		exp	102	161	26.8333
	nai	98	166	27.6667		exp	103	166	27.6667
	nai	99	168	28		exp	105	168	28
	nai	100	170	28.3333		exp	107	169	28.1667
	nai	102	174	29		exp	110	171	28.5
	nai	103	178	29.6667		exp	112	173	28.8333
	nai	105	180	30
	nai	107	182	30.3333
	nai	110	184	30.6667
	nai	112	188	31.3333
	nai	113	190	31.6667

## Sheet: Figure2 - GLMM predictions
All calculations can be reproduced using the R-script available at DOI.
catfish_days	timepoint (in days) within the experiment
trt	treatment variable, nai = catfish naive to cichlids prior to experiment, exp = catfish with prior experience with cichlid hosts, exp_2 = catfish were kept and reproduced with cichlid hosts for 7 years
fit	prediction of binary GLMM ('catfish parasitism (1/0)' ~ 'catfish_days'*'trt' + 'host female total length' + (1|'experimental tank ID') where 'host female TL' was set to the average (98.25mm) and 'experimental tank ID' was set to NA
se.fit	standard errors calculated for the model predictions
UL	upper limit for error bars calculated by using the R function plogis on fit + se.fit
LL	lower limit for error bars calculated by using the R function plogis on fit - se.fit
PredictedProb	predicted probabilities for the occurrence of catfish parasitism calculated by using the R function plogis on fit
	catfish_days	trt	fit	se.fit	UL	LL	PredictedProb	UL (%)	LL (%)	PredictedProb (%)
	1	nai	-3.75117	0.880807	0.0536382	0.00964163	0.0229511	5.36382	0.964163	2.29511
	2	exp	-0.194056	0.666864	0.616048	0.297147	0.451638	61.6048	29.7147	45.1638
	3	exp_2	-0.689509	0.701139	0.502907	0.199304	0.334142	50.2907	19.9304	33.4142
	4	nai	-3.67154	0.862022	0.056812	0.0106282	0.0248062	5.6812	1.06282	2.48062
	5	exp	-0.234738	0.657952	0.604252	0.290555	0.441583	60.4252	29.0555	44.1583
	6	exp_2	-0.726894	0.690162	0.490818	0.195124	0.325877	49.0818	19.5124	32.5877
	7	nai	-3.59191	0.84363	0.0601838	0.0117099	0.0268072	6.01838	1.17099	2.68072
	8	exp	-0.27542	0.649471	0.592437	0.283962	0.431577	59.2437	28.3962	43.1577
	9	exp_2	-0.764279	0.679724	0.478874	0.190926	0.317718	47.8874	19.0926	31.7718
	10	nai	-3.51228	0.825657	0.0637672	0.012895	0.0289648	6.37672	1.2895	2.89648
	11	exp	-0.316103	0.641439	0.580624	0.277371	0.421626	58.0624	27.7371	42.1626
	12	exp_2	-0.801664	0.66985	0.467094	0.186713	0.30967	46.7094	18.6713	30.967
	13	nai	-3.43265	0.808131	0.0675768	0.014192	0.0312904	6.75768	1.4192	3.12904
	14	exp	-0.356785	0.633873	0.568832	0.270782	0.411738	56.8832	27.0782	41.1738
	15	exp_2	-0.83905	0.660566	0.455497	0.182483	0.301735	45.5497	18.2483	30.1735
	16	nai	-3.35302	0.791081	0.0716283	0.0156101	0.0337963	7.16283	1.56101	3.37963
	17	exp	-0.397467	0.62679	0.557081	0.264199	0.401921	55.7081	26.4199	40.1921
	18	exp_2	-0.876435	0.651898	0.4441	0.178238	0.293917	44.41	17.8238	29.3917
	19	nai	-3.27339	0.77454	0.0759386	0.0171589	0.0364953	7.59386	1.71589	3.64953
	20	exp	-0.438149	0.620206	0.545389	0.257624	0.392182	54.5389	25.7624	39.2182
	21	exp_2	-0.91382	0.643869	0.432919	0.173979	0.286219	43.2919	17.3979	28.6219
	22	nai	-3.19376	0.75854	0.0805258	0.0188483	0.0394011	8.05258	1.88483	3.94011
	23	exp	-0.478831	0.614138	0.533775	0.25106	0.382528	53.3775	25.106	38.2528
	24	exp_2	-0.951205	0.636504	0.421968	0.169706	0.278643	42.1968	16.9706	27.8643
	25	nai	-3.11413	0.743116	0.0854095	0.0206889	0.042528	8.54095	2.06889	4.2528
	26	exp	-0.519514	0.6086	0.522257	0.244509	0.372966	52.2257	24.4509	37.2966
	27	exp_2	-0.98859	0.629827	0.411259	0.165423	0.271191	41.1259	16.5423	27.1191
	28	nai	-3.03451	0.728305	0.0906107	0.0226915	0.0458912	9.06107	2.26915	4.58912
	29	exp	-0.560196	0.603608	0.510851	0.237977	0.363502	51.0851	23.7977	36.3502
	30	exp_2	-1.02597	0.623859	0.400804	0.161131	0.263865	40.0804	16.1131	26.3865
	31	nai	-2.95488	0.714145	0.096152	0.0248673	0.0495066	9.6152	2.48673	4.95066
	32	exp	-0.600878	0.599174	0.499574	0.231466	0.354143	49.9574	23.1466	35.4143
	33	exp_2	-1.06336	0.618621	0.390612	0.156833	0.256668	39.0612	15.6833	25.6668
	34	nai	-2.87525	0.700676	0.102057	0.0272275	0.0533909	10.2057	2.72275	5.33909
	35	exp	-0.64156	0.595312	0.48844	0.224981	0.344894	48.844	22.4981	34.4894
	36	exp_2	-1.10074	0.614132	0.380692	0.152532	0.2496	38.0692	15.2532	24.96
	37	nai	-2.79562	0.687938	0.108353	0.0297838	0.0575615	10.8353	2.97838	5.75615
	38	exp	-0.682242	0.592033	0.477463	0.218526	0.335761	47.7463	21.8526	33.5761
	39	exp_2	-1.13813	0.610408	0.371048	0.148232	0.242664	37.1048	14.8232	24.2664
	40	nai	-2.71599	0.675972	0.115065	0.0325477	0.0620365	11.5065	3.25477	6.20365
	41	exp	-0.722925	0.589346	0.466655	0.212107	0.326749	46.6655	21.2107	32.6749
	42	exp_2	-1.17552	0.607464	0.361687	0.143936	0.23586	36.1687	14.3936	23.586
	43	nai	-2.63636	0.66482	0.122224	0.0355308	0.0668348	12.2224	3.55308	6.68348
	44	exp	-0.763607	0.58726	0.456027	0.205729	0.317864	45.6027	20.5729	31.7864
	45	exp_2	-1.2129	0.60531	0.352609	0.139649	0.229188	35.2609	13.9649	22.9188
	46	nai	-2.55673	0.654524	0.129859	0.0387444	0.0719757	12.9859	3.87444	7.19757
	47	exp	-0.804289	0.585781	0.445589	0.199397	0.309109	44.5589	19.9397	30.9109
	48	exp_2	-1.25029	0.603955	0.343817	0.135376	0.222651	34.3817	13.5376	22.2651
	49	nai	-2.4771	0.645125	0.138003	0.0421998	0.0774793	13.8003	4.21998	7.74793
	50	exp	-0.844971	0.584913	0.435349	0.193117	0.300489	43.5349	19.3117	30.0489
	51	exp_2	-1.28767	0.603404	0.33531	0.131122	0.216247	33.531	13.1122	21.6247
	52	nai	-2.39747	0.636662	0.146689	0.0459075	0.0833658	14.6689	4.59075	8.33658
	53	exp	-0.885653	0.58466	0.425315	0.186895	0.292008	42.5315	18.6895	29.2008
	54	exp_2	-1.32506	0.60366	0.327086	0.126893	0.209978	32.7086	12.6893	20.9978
	55	nai	-2.31784	0.629174	0.155951	0.0498778	0.0896561	15.5951	4.98778	8.96561
	56	exp	-0.926336	0.585022	0.41549	0.180738	0.283669	41.549	18.0738	28.3669
	57	exp_2	-1.36244	0.604722	0.319142	0.122694	0.203844	31.9142	12.2694	20.3844
	58	nai	-2.23821	0.622694	0.165824	0.0541203	0.0963712	16.5824	5.41203	9.63712
	59	exp	-0.967018	0.585998	0.405881	0.174651	0.275475	40.5881	17.4651	27.5475
	60	exp_2	-1.39983	0.606586	0.311473	0.118531	0.197844	31.1473	11.8531	19.7844
	61	nai	-2.15858	0.617256	0.176343	0.0586439	0.103532	17.6343	5.86439	10.3532
	62	exp	-1.0077	0.587584	0.396489	0.168642	0.26743	39.6489	16.8642	26.743
	63	exp_2	-1.43721	0.609243	0.304075	0.114411	0.191978	30.4075	11.4411	19.1978
	64	nai	-2.07895	0.612887	0.187541	0.0634566	0.111159	18.7541	6.34566	11.1159
	65	exp	-1.04838	0.589777	0.387317	0.162716	0.259536	38.7317	16.2716	25.9536
	66	exp_2	-1.4746	0.612684	0.29694	0.110339	0.186245	29.694	11.0339	18.6245
	67	nai	-1.99932	0.60961	0.199454	0.0685657	0.119274	19.9454	6.85657	11.9274
	68	exp	-1.08906	0.592568	0.378364	0.156879	0.251794	37.8364	15.6879	25.1794
	69	exp_2	-1.51198	0.616896	0.290062	0.106322	0.180645	29.0062	10.6322	18.0645
	70	nai	-1.91969	0.607442	0.21211	0.0739776	0.127896	21.211	7.39776	12.7896
	71	exp	-1.12975	0.595951	0.369632	0.151139	0.244208	36.9632	15.1139	24.4208
	72	exp_2	-1.54937	0.621863	0.283432	0.102364	0.175178	28.3432	10.2364	17.5178
	73	nai	-1.84006	0.606396	0.22554	0.0796978	0.137044	22.554	7.96978	13.7044
	74	exp	-1.17043	0.599915	0.361118	0.1455	0.236777	36.1118	14.55	23.6777
	75	exp_2	-1.58675	0.627566	0.277042	0.0984721	0.169842	27.7042	9.84721	16.9842
	76	nai	-1.76043	0.606477	0.239767	0.0857309	0.146736	23.9767	8.57309	14.6736
	77	exp	-1.21111	0.604447	0.352821	0.139968	0.229505	35.2821	13.9968	22.9505
	78	exp_2	-1.62414	0.633987	0.270883	0.0946511	0.164635	27.0883	9.46511	16.4635
	79	nai	-1.68081	0.607684	0.25481	0.0920807	0.156989	25.481	9.20807	15.6989
	80	exp	-1.25179	0.609537	0.344737	0.134548	0.22239	34.4737	13.4548	22.239
	81	exp_2	-1.66152	0.641104	0.264946	0.0909058	0.159558	26.4946	9.09058	15.9558
	82	nai	-1.60118	0.610012	0.270682	0.0987503	0.167817	27.0682	9.87503	16.7817
	83	exp	-1.29248	0.615169	0.336863	0.129246	0.215434	33.6863	12.9246	21.5434
	84	exp_2	-1.69891	0.648893	0.259223	0.0872409	0.154608	25.9223	8.72409	15.4608
	85	nai	-1.52155	0.613447	0.287389	0.105742	0.179234	28.7389	10.5742	17.9234
	86	exp	-1.33316	0.62133	0.329195	0.124065	0.208638	32.9195	12.4065	20.8638
	87	exp_2	-1.73629	0.657331	0.253703	0.0836603	0.149785	25.3703	8.36603	14.9785
	88	nai	-1.44192	0.617971	0.304927	0.113057	0.191249	30.4927	11.3057	19.1249
	89	exp	-1.37384	0.628003	0.321729	0.11901	0.202	32.1729	11.901	20.2
	90	exp_2	-1.77368	0.666393	0.248378	0.0801678	0.145086	24.8378	8.01678	14.5086
	91	nai	-1.36229	0.62356	0.323282	0.120697	0.203869	32.3282	12.0697	20.3869
	92	exp	-1.41452	0.635173	0.31446	0.114083	0.195522	31.446	11.4083	19.5522
	93	exp_2	-1.81106	0.676055	0.243238	0.0767664	0.14051	24.3238	7.67664	14.051
	94	nai	-1.28266	0.630186	0.342433	0.128662	0.217098	34.2433	12.8662	21.7098
	95	exp	-1.4552	0.642822	0.307383	0.109289	0.189202	30.7383	10.9289	18.9202
	96	exp_2	-1.84845	0.68629	0.238276	0.0734586	0.136055	23.8276	7.34586	13.6055
	97	nai	-1.20303	0.637817	0.362342	0.136951	0.230937	36.2342	13.6951	23.0937
	98	exp	-1.49589	0.650934	0.300493	0.104629	0.18304	30.0493	10.4629	18.304
	99	exp_2	-1.88583	0.697073	0.233481	0.0702468	0.131721	23.3481	7.02468	13.1721
	100	nai	-1.1234	0.646416	0.382965	0.145565	0.245381	38.2965	14.5565	24.5381
	101	exp	-1.53657	0.659492	0.293784	0.100105	0.177035	29.3784	10.0105	17.7035
	102	exp_2	-1.92322	0.70838	0.228846	0.0671324	0.127503	22.8846	6.71324	12.7503
	103	nai	-1.04377	0.655947	0.404241	0.154502	0.260423	40.4241	15.4502	26.0423
	104	exp	-1.57725	0.668479	0.287251	0.0957184	0.171185	28.7251	9.57184	17.1185
	105	exp_2	-1.9606	0.720186	0.224364	0.0641166	0.123402	22.4364	6.41166	12.3402
	106	nai	-0.964141	0.666368	0.426102	0.163761	0.27605	42.6102	16.3761	27.605
	107	exp	-1.61793	0.677877	0.280889	0.0914705	0.16549	28.0889	9.14705	16.549
	108	exp_2	-1.99799	0.732466	0.220025	0.0612001	0.119414	22.0025	6.12001	11.9414
	109	nai	-0.884511	0.677639	0.448466	0.173338	0.292244	44.8466	17.3338	29.2244
	110	exp	-1.65862	0.687671	0.274692	0.0873615	0.159948	27.4692	8.73615	15.9948
	111	exp_2	-2.03537	0.745198	0.215823	0.0583832	0.115539	21.5823	5.83832	11.5539
	112	nai	-0.804882	0.689718	0.471241	0.183232	0.308982	47.1241	18.3232	30.8982
	113	exp	-1.6993	0.697842	0.268655	0.0833911	0.154557	26.8655	8.33911	15.4557
	1	exp_2	-0.664586	0.708744	0.511038	0.202082	0.33971	51.1038	20.2082	33.971
	2	nai	-3.72463	0.874503	0.0546749	0.00996037	0.0235539	5.46749	0.996037	2.35539
	3	exp	-0.207617	0.663847	0.612119	0.29495	0.448281	61.2119	29.495	44.8281
	4	exp_2	-0.701971	0.697421	0.498863	0.197913	0.331375	49.8863	19.7913	33.1375
	5	nai	-3.645	0.855847	0.0579133	0.0109778	0.0254565	5.79133	1.09778	2.54565
	6	exp	-0.248299	0.655076	0.600315	0.288357	0.438242	60.0315	28.8357	43.8242
	7	exp_2	-0.739356	0.686621	0.486819	0.193726	0.323145	48.6819	19.3726	32.3145
	8	nai	-3.56537	0.837591	0.0613541	0.012093	0.0275085	6.13541	1.2093	2.75085
	9	exp	-0.288981	0.646743	0.588499	0.281765	0.428253	58.8499	28.1765	42.8253
	10	exp_2	-0.776741	0.676368	0.474928	0.189523	0.315023	47.4928	18.9523	31.5023
	11	nai	-3.48574	0.819764	0.0650112	0.0133144	0.0297207	6.50112	1.33144	2.97207
	12	exp	-0.329663	0.638865	0.57669	0.275174	0.418323	57.669	27.5174	41.8323
	13	exp_2	-0.814126	0.666689	0.463207	0.185304	0.307012	46.3207	18.5304	30.7012
	14	nai	-3.40611	0.802393	0.0688996	0.0146508	0.0321051	6.88996	1.46508	3.21051
	15	exp	-0.370346	0.631458	0.56491	0.268587	0.408458	56.491	26.8587	40.8458
	16	exp_2	-0.851511	0.657607	0.451675	0.181069	0.299116	45.1675	18.1069	29.9116
	17	nai	-3.32648	0.785509	0.0730355	0.0161113	0.0346739	7.30355	1.61113	3.46739
	18	exp	-0.411028	0.624539	0.553176	0.262006	0.398666	55.3176	26.2006	39.8666
	19	exp_2	-0.888896	0.649149	0.440349	0.17682	0.291338	44.0349	17.682	29.1338
	20	nai	-3.24685	0.769145	0.0774359	0.0177059	0.0374402	7.74359	1.77059	3.74402
	21	exp	-0.45171	0.618125	0.541508	0.255434	0.388954	54.1508	25.5434	38.8954
	22	exp_2	-0.926281	0.641339	0.429243	0.172556	0.28368	42.9243	17.2556	28.368
	23	nai	-3.16722	0.753333	0.0821198	0.0194445	0.0404181	8.21198	1.94445	4.04181
	24	exp	-0.492392	0.612232	0.529924	0.248874	0.37933	52.9924	24.8874	37.933
	25	exp_2	-0.963666	0.634201	0.418371	0.16828	0.276145	41.8371	16.828	27.6145
	26	nai	-3.08759	0.738109	0.0871069	0.0213379	0.043622	8.71069	2.13379	4.3622
	27	exp	-0.533074	0.606874	0.518442	0.24233	0.3698	51.8442	24.233	36.98
	28	exp_2	-1.00105	0.627758	0.407745	0.163994	0.268735	40.7745	16.3994	26.8735
	29	nai	-3.00796	0.723511	0.0924189	0.023397	0.0470675	9.24189	2.3397	4.70675
	30	exp	-0.573757	0.602067	0.507077	0.235804	0.36037	50.7077	23.5804	36.037
	31	exp_2	-1.03844	0.622031	0.397377	0.159699	0.261452	39.7377	15.9699	26.1452
	32	nai	-2.92833	0.709577	0.0980788	0.025633	0.0507706	9.80788	2.5633	5.07706
	33	exp	-0.614439	0.597823	0.495846	0.229301	0.351047	49.5846	22.9301	35.1047
	34	exp_2	-1.07582	0.617041	0.387275	0.1554	0.254298	38.7275	15.54	25.4298
	35	nai	-2.8487	0.696346	0.104111	0.0280573	0.0547484	10.4111	2.80573	5.47484
	36	exp	-0.655121	0.594154	0.484763	0.222826	0.341836	48.4763	22.2826	34.1836
	37	exp_2	-1.11321	0.612805	0.377446	0.151098	0.247274	37.7446	15.1098	24.7274
	38	nai	-2.76907	0.683861	0.110542	0.0306815	0.0590184	11.0542	3.06815	5.90184
	39	exp	-0.695803	0.591071	0.473841	0.216382	0.332743	47.3841	21.6382	33.2743
	40	exp_2	-1.15059	0.609339	0.367896	0.146799	0.240381	36.7896	14.6799	24.0381
	41	nai	-2.68944	0.672162	0.1174	0.0335171	0.0635991	11.74	3.35171	6.35991
	42	exp	-0.736485	0.588584	0.463092	0.209976	0.323773	46.3092	20.9976	32.3773
	43	exp_2	-1.18798	0.606657	0.358629	0.142506	0.233621	35.8629	14.2506	23.3621
	44	nai	-2.60982	0.661291	0.124714	0.0365758	0.0685094	12.4714	3.65758	6.85094
	45	exp	-0.777168	0.586699	0.452526	0.203613	0.314931	45.2526	20.3613	31.4931
	46	exp_2	-1.22536	0.604769	0.349647	0.138223	0.226994	34.9647	13.8223	22.6994
	47	nai	-2.53019	0.651289	0.132516	0.0398688	0.073769	13.2516	3.98688	7.3769
	48	exp	-0.81785	0.585424	0.442154	0.197297	0.30622	44.2154	19.7297	30.622
	49	exp_2	-1.26275	0.603682	0.34095	0.133956	0.220501	34.095	13.3956	22.0501
	50	nai	-2.45056	0.642198	0.140837	0.0434071	0.0793979	14.0837	4.34071	7.93979
	51	exp	-0.858532	0.584761	0.431981	0.191036	0.297646	43.1981	19.1036	29.7646
	52	exp_2	-1.30013	0.6034	0.332537	0.129709	0.214143	33.2537	12.9709	21.4143
	53	nai	-2.37093	0.634056	0.149711	0.0472013	0.0854167	14.9711	4.72013	8.54167
	54	exp	-0.899214	0.584712	0.422016	0.184835	0.289212	42.2016	18.4835	28.9212
	55	exp_2	-1.33752	0.603925	0.324407	0.12549	0.207919	32.4407	12.549	20.7919
	56	nai	-2.2913	0.6269	0.159173	0.0512613	0.0918463	15.9173	5.12613	9.18463
	57	exp	-0.939896	0.585279	0.412263	0.178701	0.280921	41.2263	17.8701	28.0921
	58	exp_2	-1.3749	0.605255	0.316555	0.121302	0.201829	31.6555	12.1302	20.1829
	59	nai	-2.21167	0.620765	0.169257	0.0555965	0.0987076	16.9257	5.55965	9.87076
	60	exp	-0.980579	0.586459	0.402726	0.172639	0.272777	40.2726	17.2639	27.2777
	61	exp_2	-1.41229	0.607384	0.308978	0.117153	0.195874	30.8978	11.7153	19.5874
	62	nai	-2.13204	0.61568	0.179998	0.0602156	0.106022	17.9998	6.02156	10.6022
	63	exp	-1.02126	0.588248	0.393407	0.166657	0.264782	39.3407	16.6657	26.4782
	64	exp_2	-1.44967	0.610304	0.301668	0.113048	0.190052	30.1668	11.3048	19.0052
	65	nai	-2.05241	0.611672	0.191431	0.0651264	0.113809	19.1431	6.51264	11.3809
	66	exp	-1.06194	0.590641	0.384308	0.16076	0.256938	38.4308	16.076	25.6938
	67	exp_2	-1.48706	0.614003	0.294619	0.108994	0.184364	29.4619	10.8994	18.4364
	68	nai	-1.97278	0.608763	0.203588	0.0703358	0.122091	20.3588	7.03358	12.2091
	69	exp	-1.10263	0.593631	0.375429	0.154955	0.249248	37.5429	15.4955	24.9248
	70	exp_2	-1.52444	0.618468	0.287824	0.104996	0.178808	28.7824	10.4996	17.8808
	71	nai	-1.89315	0.606968	0.2165	0.0758499	0.130886	21.65	7.58499	13.0886
	72	exp	-1.14331	0.597208	0.36677	0.149247	0.241714	36.677	14.9247	24.1714
	73	exp_2	-1.56183	0.623683	0.281275	0.101059	0.173385	28.1275	10.1059	17.3385
	74	nai	-1.81352	0.606297	0.230193	0.0816739	0.140213	23.0193	8.16739	14.0213
	75	exp	-1.18399	0.601363	0.358328	0.143643	0.234336	35.8328	14.3643	23.4336
	76	exp_2	-1.59921	0.629628	0.274963	0.0971903	0.168092	27.4963	9.71903	16.8092
	77	nai	-1.73389	0.606754	0.24469	0.0878122	0.15009	24.469	8.78122	15.009
	78	exp	-1.22467	0.606083	0.350102	0.138148	0.227115	35.0102	13.8148	22.7115
	79	exp_2	-1.6366	0.636283	0.26888	0.093394	0.162929	26.888	9.3394	16.2929
	80	nai	-1.65426	0.608336	0.260008	0.0942683	0.160534	26.0008	9.42683	16.0534
	81	exp	-1.26535	0.611355	0.342089	0.132767	0.220054	34.2089	13.2767	22.0054
	82	exp_2	-1.67398	0.643627	0.263015	0.089675	0.157894	26.3015	8.9675	15.7894
	83	nai	-1.57463	0.611035	0.276158	0.101045	0.171557	27.6158	10.1045	17.1557
	84	exp	-1.30604	0.617165	0.334284	0.127505	0.213151	33.4284	12.7505	21.3151
	85	exp_2	-1.71137	0.651635	0.257361	0.0860378	0.152986	25.7361	8.60378	15.2986
	86	nai	-1.495	0.614835	0.293143	0.108144	0.183172	29.3143	10.8144	18.3172
	87	exp	-1.34672	0.623498	0.326684	0.122366	0.206407	32.6684	12.2366	20.6407
	88	exp_2	-1.74875	0.660284	0.251907	0.0824862	0.148205	25.1907	8.24862	14.8205
	89	nai	-1.41537	0.619717	0.310955	0.115568	0.195388	31.0955	11.5568	19.5388
	90	exp	-1.3874	0.630339	0.319284	0.117353	0.199823	31.9284	11.7353	19.9823
	91	exp_2	-1.78614	0.669548	0.246644	0.0790237	0.143547	24.6644	7.90237	14.3547
	92	nai	-1.33574	0.625655	0.329579	0.123316	0.208211	32.9579	12.3316	20.8211
	93	exp	-1.42808	0.63767	0.31208	0.11247	0.193398	31.208	11.247	19.3398
	94	exp_2	-1.82352	0.679404	0.241565	0.0756533	0.139012	24.1565	7.56533	13.9012
	95	nai	-1.25612	0.63262	0.348987	0.131389	0.221643	34.8987	13.1389	22.1643
	96	exp	-1.46876	0.645475	0.305066	0.10772	0.18713	30.5066	10.772	18.713
	97	exp_2	-1.86091	0.689825	0.236659	0.0723773	0.134597	23.6659	7.23773	13.4597
	98	nai	-1.17649	0.640578	0.36914	0.139787	0.235685	36.914	13.9787	23.5685
	99	exp	-1.50945	0.653738	0.298237	0.103106	0.181021	29.8237	10.3106	18.1021
	100	exp_2	-1.89829	0.700785	0.231919	0.0691978	0.130302	23.1919	6.91978	13.0302
	101	nai	-1.09686	0.649492	0.389987	0.148508	0.250329	38.9987	14.8508	25.0329
	102	exp	-1.55013	0.662441	0.291587	0.0986273	0.175068	29.1587	9.86273	17.5068
	103	exp_2	-1.93568	0.712261	0.227336	0.0661161	0.126123	22.7336	6.61161	12.6123
	104	nai	-1.01723	0.659323	0.411467	0.157553	0.265568	41.1467	15.7553	26.5568
	105	exp	-1.59081	0.671567	0.285112	0.0942871	0.16927	28.5112	9.42871	16.927
	106	exp_2	-1.97306	0.724228	0.222902	0.0631334	0.12206	22.2902	6.31334	12.206
	107	nai	-0.937598	0.670032	0.433505	0.166918	0.281386	43.3505	16.6918	28.1386
	108	exp	-1.63149	0.681099	0.278805	0.0900854	0.163626	27.8805	9.00854	16.3626
	109	exp_2	-2.01045	0.736661	0.21861	0.0602501	0.11811	21.861	6.02501	11.811
	110	nai	-0.857968	0.681578	0.456016	0.176601	0.297764	45.6016	17.6601	29.7764
	111	exp	-1.67218	0.69102	0.272662	0.0860226	0.158134	27.2662	8.60226	15.8134
	112	exp_2	-2.04783	0.749538	0.214452	0.0574664	0.114271	21.4452	5.74664	11.4271
	113	nai	-0.778339	0.693917	0.478907	0.1866	0.314678	47.8907	18.66	31.4678
	1	exp	-0.180495	0.669928	0.619973	0.299344	0.454998	61.9973	29.9344	45.4998
	2	exp_2	-0.677048	0.704914	0.506966	0.200694	0.336921	50.6966	20.0694	33.6921
	3	nai	-3.69808	0.868242	0.0557327	0.0102891	0.0241722	5.57327	1.02891	2.41722
	4	exp	-0.221178	0.660876	0.608187	0.292753	0.44493	60.8187	29.2753	44.493
	5	exp_2	-0.714433	0.693762	0.494833	0.196519	0.32862	49.4833	19.6519	32.862
	6	nai	-3.61845	0.849716	0.059037	0.0113383	0.0261234	5.9037	1.13383	2.61234
	7	exp	-0.26186	0.652249	0.596376	0.28616	0.434907	59.6376	28.616	43.4907
	8	exp_2	-0.751818	0.683141	0.482838	0.192327	0.320425	48.2838	19.2327	32.0425
	9	nai	-3.53882	0.8316	0.0625484	0.0124879	0.0282275	6.25484	1.24879	2.82275
	10	exp	-0.302542	0.644066	0.584561	0.279568	0.424936	58.4561	27.9568	42.4936
	11	exp_2	-0.789203	0.673077	0.471001	0.188119	0.31234	47.1001	18.8119	31.234
	12	nai	-3.4592	0.813922	0.0662809	0.0137467	0.0304958	6.62809	1.37467	3.04958
	13	exp	-0.343224	0.636343	0.572759	0.272978	0.415027	57.2759	27.2978	41.5027
	14	exp_2	-0.826588	0.663594	0.459341	0.183894	0.304367	45.9341	18.3894	30.4367
	15	nai	-3.37957	0.79671	0.0702499	0.0151234	0.0329402	7.02499	1.51234	3.29402
	16	exp	-0.383906	0.629097	0.560992	0.266393	0.405185	56.0992	26.6393	40.5185
	17	exp_2	-0.863973	0.654717	0.447876	0.179654	0.29651	44.7876	17.9654	29.651
	18	nai	-3.29994	0.779995	0.074472	0.0166275	0.0355734	7.4472	1.66275	3.55734
	19	exp	-0.424589	0.622344	0.549278	0.259815	0.395419	54.9278	25.9815	39.5419
	20	exp_2	-0.901358	0.646473	0.436621	0.1754	0.288772	43.6621	17.54	28.8772
	21	nai	-3.22031	0.763811	0.0789648	0.0182689	0.0384086	7.89648	1.82689	3.84086
	22	exp	-0.465271	0.616102	0.537637	0.253246	0.385736	53.7637	25.3246	38.5736
	23	exp_2	-0.938743	0.638884	0.425592	0.171132	0.281154	42.5592	17.1132	28.1154
	24	nai	-3.14068	0.748191	0.0837474	0.0200579	0.0414602	8.37474	2.00579	4.14602
	25	exp	-0.505953	0.610386	0.526085	0.246691	0.376143	52.6085	24.6691	37.6143
	26	exp_2	-0.976128	0.631975	0.414801	0.166852	0.273661	41.4801	16.6852	27.3661
	27	nai	-3.06105	0.733172	0.0888404	0.0220053	0.0447429	8.88404	2.20053	4.47429
	28	exp	-0.546635	0.60521	0.51464	0.240152	0.366645	51.464	24.0152	36.6645
	29	exp_2	-1.01351	0.625768	0.40426	0.162563	0.266293	40.426	16.2563	26.6293
	30	nai	-2.98142	0.71879	0.0942657	0.0241221	0.0482724	9.42657	2.41221	4.82724
	31	exp	-0.587317	0.600589	0.503318	0.233634	0.357251	50.3318	23.3634	35.7251
	32	exp_2	-1.0509	0.620285	0.39398	0.158266	0.259053	39.398	15.8266	25.9053
	33	nai	-2.90179	0.705086	0.100047	0.0264196	0.0520652	10.0047	2.64196	5.20652
	34	exp	-0.628	0.596535	0.492135	0.227139	0.347964	49.2135	22.7139	34.7964
	35	exp_2	-1.08828	0.615544	0.383968	0.153966	0.251942	38.3968	15.3966	25.1942
	36	nai	-2.82216	0.6921	0.106209	0.0289092	0.0561384	10.6209	2.89092	5.61384
	37	exp	-0.668682	0.593061	0.481104	0.220674	0.338792	48.1104	22.0674	33.8792
	38	exp_2	-1.12567	0.611564	0.374232	0.149665	0.244961	37.4232	14.9665	24.4961
	39	nai	-2.74253	0.679872	0.11278	0.0316026	0.0605099	11.278	3.16026	6.05099
	40	exp	-0.709364	0.590176	0.470238	0.214243	0.329739	47.0238	21.4243	32.9739
	41	exp_2	-1.16305	0.608358	0.364776	0.145367	0.238113	36.4776	14.5367	23.8113
	42	nai	-2.6629	0.668444	0.119786	0.0345114	0.0651983	11.9786	3.45114	6.51983
	43	exp	-0.750046	0.587888	0.459549	0.20785	0.320811	45.9549	20.785	32.0811
	44	exp_2	-1.20044	0.605939	0.355603	0.141076	0.231397	35.5603	14.1076	23.1397
	45	nai	-2.58327	0.657858	0.127259	0.0376469	0.0702228	12.7259	3.76469	7.02228
	46	exp	-0.790728	0.586206	0.449047	0.201502	0.312012	44.9047	20.1502	31.2012
	47	exp_2	-1.23782	0.604317	0.346716	0.136798	0.224815	34.6716	13.6798	22.4815
	48	nai	-2.50364	0.648156	0.13523	0.0410205	0.0756032	13.523	4.10205	7.56032
	49	exp	-0.831411	0.585134	0.43874	0.195204	0.303347	43.874	19.5204	30.3347
	50	exp_2	-1.27521	0.603498	0.338114	0.132538	0.218367	33.8114	13.2538	21.8367
	51	nai	-2.42401	0.639377	0.143732	0.0446429	0.0813598	14.3732	4.46429	8.13598
	52	exp	-0.872093	0.584676	0.428636	0.188962	0.294819	42.8636	18.8962	29.4819
	53	exp_2	-1.31259	0.603485	0.329796	0.128299	0.212053	32.9796	12.8299	21.2053
	54	nai	-2.34438	0.631559	0.152798	0.0485246	0.0875132	15.2798	4.85246	8.75132
	55	exp	-0.912775	0.584833	0.418741	0.182783	0.286432	41.8741	18.2783	28.6432
	56	exp_2	-1.34998	0.604279	0.321759	0.12409	0.205874	32.1759	12.409	20.5874
	57	nai	-2.26475	0.62474	0.162463	0.0526753	0.0940844	16.2463	5.26753	9.40844
	58	exp	-0.953457	0.585604	0.40906	0.176672	0.27819	40.906	17.6672	27.819
	59	exp_2	-1.38736	0.605876	0.313999	0.119915	0.199829	31.3999	11.9915	19.9829
	60	nai	-2.18512	0.618951	0.172763	0.0571043	0.101094	17.2763	5.71043	10.1094
	61	exp	-0.994139	0.586988	0.399595	0.170636	0.270095	39.9595	17.0636	27.0095
	62	exp_2	-1.42475	0.60827	0.306511	0.11578	0.193918	30.6511	11.578	19.3918
	63	nai	-2.1055	0.614223	0.183731	0.0618198	0.108564	18.3731	6.18198	10.8564
	64	exp	-1.03482	0.588979	0.39035	0.164681	0.26215	39.035	16.4681	26.215
	65	exp_2	-1.46213	0.611451	0.29929	0.111691	0.188141	29.929	11.1691	18.8141
	66	nai	-2.02587	0.61058	0.195402	0.0668293	0.116514	19.5402	6.68293	11.6514
	67	exp	-1.0755	0.591572	0.381324	0.158814	0.254358	38.1324	15.8814	25.4358
	68	exp_2	-1.49952	0.615407	0.292326	0.107655	0.182497	29.2326	10.7655	18.2497
	69	nai	-1.94624	0.608041	0.207807	0.0721397	0.124964	20.7807	7.21397	12.4964
	70	exp	-1.11619	0.594759	0.372519	0.153041	0.246719	37.2519	15.3041	24.6719
	71	exp_2	-1.5369	0.620124	0.285614	0.103676	0.176986	28.5614	10.3676	17.6986
	72	nai	-1.86661	0.606619	0.220976	0.0777565	0.133935	22.0976	7.77565	13.3935
	73	exp	-1.15687	0.59853	0.363932	0.147368	0.239237	36.3932	14.7368	23.9237
	74	exp_2	-1.57429	0.625584	0.279145	0.0997618	0.171606	27.9145	9.97618	17.1606
	75	nai	-1.78698	0.606324	0.234935	0.0836849	0.143444	23.4935	8.36849	14.3444
	76	exp	-1.19755	0.602874	0.355563	0.141799	0.231911	35.5563	14.1799	23.1911
	77	exp_2	-1.61167	0.631769	0.272911	0.0959166	0.166356	27.2911	9.59166	16.6356
	78	nai	-1.70735	0.607157	0.249704	0.0899287	0.153508	24.9704	8.99287	15.3508
	79	exp	-1.23823	0.607779	0.347408	0.136342	0.224744	34.7408	13.6342	22.4744
	80	exp_2	-1.64906	0.638656	0.266901	0.0921455	0.161236	26.6901	9.21455	16.1236
	81	nai	-1.62772	0.609112	0.265299	0.0964914	0.164143	26.5299	9.64914	16.4143
	82	exp	-1.27891	0.613233	0.339464	0.131	0.217735	33.9464	13.1	21.7735
	83	exp_2	-1.68644	0.646223	0.261107	0.0884533	0.156244	26.1107	8.84533	15.6244
	84	nai	-1.54809	0.61218	0.281727	0.103375	0.175362	28.1727	10.3375	17.5362
	85	exp	-1.3196	0.619219	0.331728	0.125778	0.210885	33.1728	12.5778	21.0885
	86	exp_2	-1.72383	0.654448	0.255521	0.0848442	0.151379	25.5521	8.48442	15.1379
	87	nai	-1.46846	0.616344	0.298989	0.110583	0.187177	29.8989	11.0583	18.7177
	88	exp	-1.36028	0.625723	0.324196	0.12068	0.204195	32.4196	12.068	20.4195
	89	exp_2	-1.76121	0.663305	0.250132	0.081322	0.146638	25.0132	8.1322	14.6638
	90	nai	-1.38883	0.621581	0.317074	0.118114	0.199594	31.7074	11.8114	19.9594
	91	exp	-1.40096	0.632729	0.316862	0.115711	0.197664	31.6862	11.5711	19.7664
	92	exp_2	-1.7986	0.672769	0.244931	0.0778899	0.142022	24.4931	7.78899	14.2022
	93	nai	-1.3092	0.627864	0.335963	0.125971	0.21262	33.5963	12.5971	21.262
	94	exp	-1.44164	0.64022	0.309721	0.110872	0.191291	30.9721	11.0872	19.1291
	95	exp_2	-1.83598	0.682816	0.239911	0.0745507	0.137527	23.9911	7.45507	13.7527
	96	nai	-1.22957	0.635164	0.355624	0.134152	0.226256	35.5624	13.4152	22.6256
	97	exp	-1.48233	0.64818	0.302769	0.106167	0.185076	30.2769	10.6167	18.5076
	98	exp_2	-1.87337	0.693419	0.235061	0.0713066	0.133152	23.5061	7.13066	13.3152
	99	nai	-1.14994	0.643444	0.376015	0.142658	0.2405	37.6015	14.2658	24.05
	100	exp	-1.52301	0.656591	0.296	0.101598	0.179019	29.6	10.1598	17.9019
	101	exp_2	-1.91075	0.704555	0.230374	0.0681596	0.128896	23.0374	6.81596	12.8896
	102	nai	-1.07031	0.652669	0.397081	0.151487	0.255344	39.7081	15.1487	25.5344
	103	exp	-1.56369	0.665437	0.28941	0.0971652	0.173118	28.941	9.71652	17.3118
	104	exp_2	-1.94814	0.716197	0.225842	0.0651109	0.124756	22.5842	6.51109	12.4756
	105	nai	-0.990684	0.662798	0.418755	0.160639	0.270777	41.8755	16.0639	27.0777
	106	exp	-1.60437	0.6747	0.282991	0.0928711	0.167371	28.2991	9.28711	16.7371
	107	exp_2	-1.98552	0.728322	0.221456	0.0621612	0.120731	22.1456	6.21612	12.0731
	108	nai	-0.911054	0.67379	0.440961	0.17011	0.286784	44.0961	17.011	28.6784
	109	exp	-1.64505	0.684363	0.27674	0.0887157	0.161778	27.674	8.87157	16.1778
	110	exp_2	-2.02291	0.740905	0.217209	0.0593111	0.116818	21.7209	5.93111	11.6818
	111	nai	-0.831425	0.685604	0.463609	0.179899	0.303344	46.3609	17.9899	30.3344
	112	exp	-1.68574	0.69441	0.27065	0.0846992	0.156337	27.065	8.46992	15.6337
	113	exp_2	-2.0603	0.753925	0.213095	0.0565606	0.113016	21.3095	5.65606	11.3016

## Sheet: Figure3
All calculations can be reproduced using the R-script available at DOI.
Host_Eggs	host clutch sizes
trt	treatment variable, nai = catfish naive to cichlids prior to experiment, exp = catfish with prior experience with cichlid hosts, exp_2 = catfish were kept and reproduced with cichlid hosts for 7 years
	Host_eggs	trt			trt	treatment variable, nai = catfish naive to cichlids prior to experiment, exp = catfish with prior experience with cichlid hosts, exp_2 = catfish were kept and reproduced with cichlid hosts for 7 years
	133	nai			UL	mean upper limit for error bars calculated by taking the means from model predictions of a GLMM (below)
	59	nai			LL	mean lower limit for error bars calculated by taking the means from model predictions of a GLMM (below)
	83	exp			Predicted_Host_Eggs	mean predicted host clutchsize calculated by taking the means from model predictions of a GLMM (below)
	48	exp_2
	72	nai			trt	Predicted_Host_Eggs	UL	LL
	108	nai			exp	79.4152	87.6195	71.2109
	95	nai			exp_2	77.9519	86.239	69.6647
	96	exp			nai	94.8904	103.063	86.7178
	92	nai
	82	exp_2
	86	nai			catfish_days	timepoint (in days) within the experiment
	108	exp_2			trt	treatment variable, nai = catfish naive to cichlids prior to experiment, exp = catfish with prior experience with cichlid hosts, exp_2 = catfish were kept and reproduced with cichlid hosts for 7 years
	116	nai			fit	prediction of GLMM with Gaussian error distribution ('Host_Eggs' ~ 'catfish_days'*'trt' + 'host female total length' + 'cycle' + (1|'experimental tank ID') where 'host female TL' was set to the average (98.25mm), cycle (representing the two phases of the experiment) was fixed at a mean value (1.405), and 'experimental tank ID' was set to NA
	82	nai			se.fit	standard errors calculated for the model predictions
	12	exp			UL	upper limit for error bars calculated as the exponent of (fit + se.fit)
	86	exp			LL	lower limit for error bars calculated as the exponent of (fit - se.fit)
	7	exp_2			Predicted_Host_Eggs	predicted host clutch sizes calculated as the exponent of fit
	64	exp_2
	76	nai			catfish_days	trt	fit	se.fit	UL	LL	Predicted_Host_Eggs
	104	nai			1	nai	107.727	8.5704	116.298	99.1568	107.727
	64	exp			2	exp	92.0228	8.56494	100.588	83.4579	92.0228
	82	exp			3	exp_2	90.3302	8.63238	98.9626	81.6979	90.3302
	133	nai			4	nai	107.039	8.51295	115.552	98.5265	107.039
	45	exp_2			5	exp	91.3351	8.50937	99.8445	82.8257	91.3351
	94	exp			6	exp_2	89.6426	8.57789	98.2204	81.0647	89.6426
	74	exp_2			7	nai	106.352	8.45819	114.81	97.8936	106.352
	69	exp			8	exp	90.6474	8.45652	99.1039	82.1909	90.6474
	100	exp			9	exp_2	88.9549	8.52611	97.481	80.4288	88.9549
	86	exp			10	nai	105.664	8.40618	114.07	97.2579	105.664
	94	exp_2			11	exp	89.9597	8.40644	98.3662	81.5533	89.9597
	42	nai			12	exp_2	88.2672	8.47709	96.7443	79.7901	88.2672
	91	exp_2			13	nai	104.976	8.35697	113.333	96.6195	104.976
	78	exp_2			14	exp	89.2721	8.35919	97.6312	80.9129	89.2721
	82	nai			15	exp_2	87.5795	8.43088	96.0104	79.1486	87.5795
	163	nai			16	nai	104.289	8.31061	112.599	95.9781	104.289
	82	exp			17	exp	88.5844	8.3148	96.8992	80.2696	88.5844
	60	nai			18	exp_2	86.8918	8.38753	95.2793	78.5043	86.8918
	28	nai			19	nai	103.601	8.26714	111.868	95.3339	103.601
	86	exp_2			20	exp	87.8967	8.27333	96.17	79.6233	87.8967
	69	exp_2			21	exp_2	86.2041	8.34708	94.5512	77.857	86.2041
	20	exp_2			22	nai	102.913	8.22661	111.14	94.6868	102.913
	86	exp			23	exp	87.209	8.23482	95.4438	78.9742	87.209
	91	nai			24	exp_2	85.5164	8.30957	93.826	77.2069	85.5164
	104	nai			25	nai	102.226	8.18907	110.415	94.0366	102.226
	83	exp			26	exp	86.5213	8.19931	94.7206	78.322	86.5213
	96	exp			27	exp_2	84.8287	8.27505	93.1038	76.5537	84.8287
	58	exp			28	nai	101.538	8.15456	109.693	93.3834	101.538
	122	nai			29	exp	85.8336	8.16684	94.0005	77.6668	85.8336
	118	nai			30	exp_2	84.1411	8.24354	92.3846	75.8975	84.1411
	75	exp			31	nai	100.85	8.12312	108.973	92.7272	100.85
	45	exp			32	exp	85.1459	8.13745	93.2834	77.0085	85.1459
	75	exp			33	exp_2	83.4534	8.2151	91.6685	75.2383	83.4534
	67	exp_2			34	nai	100.163	8.09477	108.257	92.0679	100.163
	43	exp_2			35	exp	84.4582	8.11117	92.5694	76.3471	84.4582
	82	nai			36	exp_2	82.7657	8.18973	90.9554	74.576	82.7657
	57	exp			37	nai	99.4749	8.06956	107.544	91.4054	99.4749
	38	exp			38	exp	83.7706	8.08803	91.8586	75.6825	83.7706
	39	exp_2			39	exp_2	82.078	8.16749	90.2455	73.9105	82.078
	78	exp_2			40	nai	98.7873	8.04751	106.835	90.7397	98.7873
	32	exp_2			41	exp	83.0829	8.06806	91.1509	75.0148	83.0829
	88	exp			42	exp_2	81.3903	8.14839	89.5387	73.2419	81.3903
	121	exp			43	nai	98.0996	8.02865	106.128	90.0709	98.0996
	67	nai			44	exp	82.3952	8.05128	90.4465	74.3439	82.3952
	55	exp			45	exp_2	80.7026	8.13245	88.8351	72.5702	80.7026
	42	exp_2			46	nai	97.4119	8.01301	105.425	89.3989	97.4119
	64	exp			47	exp	81.7075	8.03771	89.7452	73.6698	81.7075
	18	exp_2			48	exp_2	80.0149	8.11969	88.1346	71.8953	80.0149
	72	nai			49	nai	96.7242	8.00059	104.725	88.7236	96.7242
	36	exp_2			50	exp	81.0198	8.02737	89.0472	72.9924	81.0198
	122	nai			51	exp_2	79.3273	8.11013	87.4374	71.2171	79.3273
	67	exp			52	nai	96.0365	7.99142	104.028	88.0451	96.0365
	87	exp_2			53	exp	80.3321	8.02027	88.3524	72.3119	80.3321
	84	exp			54	exp_2	78.6396	8.10378	86.7433	70.5358	78.6396
	127	nai			55	nai	95.3488	7.98551	103.334	87.3633	95.3488
	91	nai			56	exp	79.6444	8.01642	87.6609	71.628	79.6444
	93	exp			57	exp_2	77.9519	8.10064	86.0525	69.8512	77.9519
	117	exp_2			58	nai	94.6611	7.98286	102.644	86.6783	94.6611
	79	nai			59	exp	78.9568	8.01582	86.9726	70.9409	78.9568
	122	nai			60	exp_2	77.2642	8.10073	85.3649	69.1635	77.2642
	47	nai			61	nai	93.9734	7.98348	101.957	85.99	93.9734
	106	nai			62	exp	78.2691	8.01847	86.2875	70.2506	78.2691
	109	nai			63	exp_2	76.5765	8.10403	84.6805	68.4725	76.5765
	88	exp			64	nai	93.2858	7.98737	101.273	85.2984	93.2858
	69	nai			65	exp	77.5814	8.02438	85.6058	69.557	77.5814
	59	nai			66	exp_2	75.8888	8.11055	83.9994	67.7783	75.8888
	68	nai			67	nai	92.5981	7.99452	100.593	84.6036	92.5981
	218	exp			68	exp	76.8937	8.03353	84.9272	68.8602	76.8937
	86	exp			69	exp_2	75.2011	8.12028	83.3214	67.0809	75.2011
	74	exp			70	nai	91.9104	8.00492	99.9153	83.9055	91.9104
	193	nai			71	exp	76.206	8.04591	84.2519	68.1601	76.206
	96	exp_2			72	exp_2	74.5135	8.13321	82.6467	66.3802	74.5135
	66	exp_2			73	nai	91.2227	8.01856	99.2413	83.2041	91.2227
	58	exp			74	exp	75.5183	8.06151	83.5798	67.4568	75.5183
	58	nai			75	exp_2	73.8258	8.14931	81.9751	65.6765	73.8258
	95	nai			76	nai	90.535	8.03543	98.5704	82.4996	90.535
	61	nai			77	exp	74.8306	8.08031	82.9109	66.7503	74.8306
	7	exp_2			78	exp_2	73.1381	8.16858	81.3067	64.9695	73.1381
	87	nai			79	nai	89.8473	8.0555	97.9028	81.7918	89.8473
	136	exp_2			80	exp	74.1429	8.10229	82.2452	66.0407	74.1429
	121	nai			81	exp_2	72.4504	8.19099	80.6414	64.2594	72.4504
	92	nai			82	nai	89.1596	8.07875	97.2384	81.0809	89.1596
	115	nai			83	exp	73.4553	8.12742	81.5827	65.3278	73.4553
	55	nai			84	exp_2	71.7627	8.21652	79.9792	63.5462	71.7627
	76	exp			85	nai	88.472	8.10516	96.5771	80.3668	88.472
	103	nai			86	exp	72.7676	8.15567	80.9232	64.6119	72.7676
	58	nai			87	exp_2	71.075	8.24513	79.3201	62.8299	71.075
	62	nai			88	nai	87.7843	8.13468	95.919	79.6496	87.7843
	101	exp			89	exp	72.0799	8.187	80.2669	63.8929	72.0799
	116	exp			90	exp_2	70.3873	8.27679	78.6641	62.1105	70.3873
	93	nai			91	nai	87.0966	8.1673	95.2639	78.9293	87.0966
	82	exp			92	exp	71.3922	8.2214	79.6136	63.1708	71.3922
	45	exp_2			93	exp_2	69.6996	8.31147	78.0111	61.3882	69.6996
	57	exp_2			94	nai	86.4089	8.20296	94.6119	78.2059	86.4089
	101	exp_2			95	exp	70.7045	8.25881	78.9633	62.4457	70.7045
	74	nai			96	exp_2	69.012	8.34914	77.3611	60.6628	69.012
	103	exp			97	nai	85.7212	8.24164	93.9628	77.4796	85.7212
	30	exp_2			98	exp	70.0168	8.29919	78.316	61.7176	70.0168
	128	nai			99	exp_2	68.3243	8.38974	76.714	59.9345	68.3243
	91	nai			100	nai	85.0335	8.28328	93.3168	76.7502	85.0335
	90	exp			101	exp	69.3291	8.34251	77.6717	60.9866	69.3291
	96	exp			102	exp_2	67.6366	8.43324	76.0698	59.2033	67.6366
	32	exp_2			103	nai	84.3458	8.32785	92.6737	76.018	84.3458
	71	nai			104	exp	68.6415	8.38872	77.0302	60.2527	68.6415
	148	nai			105	exp_2	66.9489	8.4796	75.4285	58.4693	66.9489
	70	exp			106	nai	83.6582	8.3753	92.0335	75.2828	83.6582
	100	exp			107	exp	67.9538	8.43776	76.3915	59.516	67.9538
	104	exp_2			108	exp_2	66.2612	8.52877	74.79	57.7324	66.2612
	34	exp_2			109	nai	82.9705	8.42558	91.396	74.5449	82.9705
	59	exp_2			110	exp	67.2661	8.48959	75.7557	58.7765	67.2661
	104	nai			111	exp_2	65.5735	8.58069	74.1542	56.9928	65.5735
	71	exp			112	nai	82.2828	8.47864	90.7614	73.8041	82.2828
	96	exp			113	exp	66.5784	8.54417	75.1226	58.0342	66.5784
	115	nai			1	exp_2	90.7887	8.67019	99.4589	82.1185	90.7887
	124	nai			2	nai	107.498	8.55095	116.049	98.947	107.498
	119	exp_2			3	exp	91.7936	8.54611	100.34	83.2475	91.7936
	89	exp			4	exp_2	90.101	8.61392	98.7149	81.4871	90.101
	49	exp			5	nai	106.81	8.49439	115.305	98.3159	106.81
	54	exp			6	exp	91.1059	8.49145	99.5973	82.6144	91.1059
	106	nai			7	exp_2	89.4133	8.56033	97.9736	80.853	89.4133
	57	exp			8	nai	106.123	8.44055	114.563	97.682	106.123
	76	exp_2			9	exp	90.4182	8.43952	98.8577	81.9787	90.4182
	26	exp_2			10	exp_2	88.7256	8.50946	97.2351	80.2162	88.7256
	75	exp_2			11	nai	105.435	8.38946	113.824	97.0454	105.435
	107	exp			12	exp	89.7305	8.39037	98.1209	81.3401	89.7305
	95	exp			13	exp_2	88.038	8.46137	96.4993	79.5766	88.038
	64	exp			14	nai	104.747	8.3412	113.088	96.406	104.747
	101	exp			15	exp	89.0428	8.34407	97.3869	80.6988	89.0428
	161	exp_2			16	exp_2	87.3503	8.41611	95.7664	78.9342	87.3503
	96	exp_2			17	nai	104.06	8.29579	112.355	95.7637	104.06
	75	exp			18	exp	88.3551	8.30065	96.6558	80.0545	88.3551
	70	nai			19	exp_2	86.6626	8.37372	95.0363	78.2889	86.6626
	101	nai			20	nai	103.372	8.2533	111.625	95.1185	103.372
	54	nai			21	exp	87.6674	8.26016	95.9276	79.4073	87.6674
	46	nai			22	exp_2	85.9749	8.33425	94.3091	77.6406	85.9749
	54	nai			23	nai	102.684	8.21377	110.898	94.4704	102.684
	84	nai			24	exp	86.9798	8.22265	95.2024	78.7571	86.9798
	94	nai			25	exp_2	85.2872	8.29773	93.5849	76.9895	85.2872
	40	exp			26	nai	101.996	8.17723	110.174	93.8192	101.996
	102	nai			27	exp	86.2921	8.18815	94.4802	78.1039	86.2921
	128	nai			28	exp_2	84.5995	8.26421	92.8637	76.3353	84.5995
	83	nai			29	nai	101.309	8.14374	109.453	93.165	101.309
	85	exp			30	exp	85.6044	8.1567	93.7611	77.4477	85.6044
	101	exp_2			31	exp_2	83.9118	8.23372	92.1456	75.6781	83.9118
	125	nai			32	nai	100.621	8.11332	108.734	92.5078	100.621
	47	exp_2			33	exp	84.9167	8.12835	93.045	76.7884	84.9167
	107	nai			34	exp_2	83.2241	8.2063	91.4304	75.0178	83.2241
	17	exp_2			35	nai	99.9334	8.08602	108.019	91.8474	99.9334
	46	exp			36	exp	84.229	8.10311	92.3321	76.1259	84.229
	154	exp			37	exp_2	82.5365	8.18197	90.7184	74.3545	82.5365
	95	exp			38	nai	99.2457	8.06186	107.308	91.1839	99.2457
	88	exp			39	exp	83.5413	8.08102	91.6224	75.4603	83.5413
	83	nai			40	exp_2	81.8488	8.16077	90.0095	73.688	81.8488
	113	nai			41	nai	98.558	8.04087	106.599	90.5172	98.558
	68	exp			42	exp	82.8536	8.06211	90.9158	74.7915	82.8536
	77	exp_2			43	exp_2	81.1611	8.14272	89.3038	73.0184	81.1611
	99	nai			44	nai	97.8703	8.02308	105.893	89.8473	97.8703
	99	nai			45	exp	82.166	8.0464	90.2124	74.1196	82.166
	132	exp_2			46	exp_2	80.4734	8.12784	88.6012	72.3456	80.4734
	97	nai			47	nai	97.1827	8.00851	105.191	89.1741	97.1827
	84	nai			48	exp	81.4783	8.03391	89.5122	73.4444	81.4783
	88	nai			49	exp_2	79.7857	8.11615	87.9019	71.6696	79.7857
	63	nai			50	nai	96.495	7.99717	104.492	88.4978	96.495
	104	nai			51	exp	80.7906	8.02464	88.8152	72.7659	80.7906
	90	exp_2			52	exp_2	79.098	8.10765	87.2057	70.9904	79.098
	84	exp_2			53	nai	95.8073	7.98909	103.796	87.8182	95.8073
	34	exp_2			54	exp	80.1029	8.01862	88.1215	72.0843	80.1029
	50	exp			55	exp_2	78.4103	8.10237	86.5127	70.308	78.4103
	111	exp			56	nai	95.1196	7.98427	103.104	87.1353	95.1196
	70	nai			57	exp	79.4152	8.01586	87.4311	71.3994	79.4152
	123	nai			58	exp_2	77.7227	8.10031	85.823	69.6223	77.7227
	80	exp			59	nai	94.4319	7.98271	102.415	86.4492	94.4319
	96	exp			60	exp	78.7275	8.01634	86.7439	70.7112	78.7275
	96	exp_2			61	exp_2	77.035	8.10147	85.1364	68.9335	77.035
	127	exp			62	nai	93.7442	7.98442	101.729	85.7598	93.7442
	16	exp			63	exp	78.0398	8.02008	86.0599	70.0198	78.0398
	104	nai			64	exp_2	76.3473	8.10585	84.4531	68.2414	76.3473
	97	nai			65	nai	93.0565	7.98939	101.046	85.0671	93.0565
	76	exp			66	exp	77.3522	8.02707	85.3792	69.3251	77.3522
	0	nai			67	exp_2	75.6596	8.11344	83.773	67.5462	75.6596
	75	exp			68	nai	92.3688	7.99762	100.366	84.3712	92.3688
	128	nai			69	exp	76.6645	8.0373	84.7018	68.6272	76.6645
	51	exp_2			70	exp_2	74.9719	8.12423	83.0961	66.8477	74.9719
	83	exp_2			71	nai	91.6812	8.00911	99.6903	83.6721	91.6812
	74	exp_2			72	exp	75.9768	8.05075	84.0275	67.926	75.9768
	63	exp_2			73	exp_2	74.2842	8.13822	82.4224	66.146	74.2842
	91	nai			74	nai	90.9935	8.02383	99.0173	82.9696	90.9935
	141	nai			75	exp	75.2891	8.06742	83.3565	67.2217	75.2891
	43	exp			76	exp_2	73.5965	8.15539	81.7519	65.4412	73.5965
	44	exp			77	nai	90.3058	8.04177	98.3476	82.264	90.3058
	57	exp			78	exp	74.6014	8.08729	82.6887	66.5141	74.6014
	91	exp_2			79	exp_2	72.9088	8.1757	81.0846	64.7331	72.9088
	12	exp_2			80	nai	89.6181	8.0629	97.681	81.5552	89.6181
	95	nai			81	exp	73.9137	8.11032	82.024	65.8034	73.9137
	22	exp_2			82	exp_2	72.2212	8.19915	80.4203	64.022	72.2212
	54	exp			83	nai	88.9304	8.0872	97.0176	80.8432	88.9304
	57	exp_2			84	exp	73.226	8.13649	81.3625	65.0895	73.226
	85	exp			85	exp_2	71.5335	8.22571	79.7592	63.3078	71.5335
	94	exp_2			86	nai	88.2427	8.11465	96.3574	80.1281	88.2427
	95	nai			87	exp	72.5383	8.16577	80.7041	64.3726	72.5383
	95	exp			88	exp_2	70.8458	8.25534	79.1011	62.5904	70.8458
	83	exp			89	nai	87.555	8.14521	95.7003	79.4098	87.555
	69	exp_2			90	exp	71.8507	8.19813	80.0488	63.6525	71.8507
	75	exp			91	exp_2	70.1581	8.28802	78.4461	61.8701	70.1581
	54	exp			92	nai	86.8674	8.17885	95.0462	78.6885	86.8674
	73	nai			93	exp	71.163	8.23354	79.3965	62.9294	71.163
	87	exp			94	exp_2	69.4704	8.3237	77.7941	61.1467	69.4704
	131	exp_2			95	nai	86.1797	8.21552	94.3952	77.9641	86.1797
	41	nai			96	exp	70.4753	8.27194	78.7472	62.2033	70.4753
	106	nai			97	exp_2	68.7827	8.36235	77.1451	60.4204	68.7827
	80	nai			98	nai	85.492	8.25519	93.7472	77.2368	85.492
	84	exp_2			99	exp	69.7876	8.31331	78.1009	61.4743	69.7876
	98	exp			100	exp_2	68.095	8.40392	76.499	59.6911	68.095
	68	nai			101	nai	84.8043	8.29782	93.1021	76.5065	84.8043
	146	nai			102	exp	69.0999	8.35759	77.4575	60.7423	69.0999
	67	exp			103	exp_2	67.4074	8.44838	75.8557	58.959	67.4074
	14	nai			104	nai	84.1166	8.34335	92.46	75.7733	84.1166
	123	nai			105	exp	68.4122	8.40475	76.817	60.0075	68.4122
	6	exp			106	exp_2	66.7197	8.49568	75.2154	58.224	66.7197
	122	exp			107	nai	83.4289	8.39175	91.8207	75.0372	83.4289
	71	exp			108	exp	67.7245	8.45473	76.1793	59.2698	67.7245
	70	exp_2			109	exp_2	66.032	8.54577	74.5778	57.4862	66.032
	30	exp_2			110	nai	82.7412	8.44296	91.1842	74.2983	82.7412
	149	nai			111	exp	67.0369	8.50748	75.5443	58.5294	67.0369
	70	exp_2			112	exp_2	65.3443	8.5986	73.9429	56.7457	65.3443
	33	nai			113	nai	82.0535	8.49694	90.5505	73.5566	82.0535
	45	exp			1	exp	92.252	8.58405	100.836	83.668	92.252
	57	exp_2			2	exp_2	90.5595	8.65114	99.2106	81.9083	90.5595
	56	nai			3	nai	107.269	8.5318	115.801	98.7369	107.269
	159	nai			4	exp	91.5643	8.52759	100.092	83.0368	91.5643
	67	exp			5	exp_2	89.8718	8.59575	98.4675	81.276	89.8718
	96	nai			6	nai	106.581	8.47614	115.057	98.1049	106.581
	74	nai			7	exp	90.8767	8.47383	99.3505	82.4028	90.8767
	83	nai			8	exp_2	89.1841	8.54306	97.7272	80.641	89.1841
	102	nai			9	nai	105.893	8.42321	114.317	97.4701	105.893
	87	nai			10	exp	90.189	8.42282	98.6118	81.7661	90.189
	70	exp			11	exp_2	88.4964	8.49312	96.9895	80.0033	88.4964
	137	exp_2			12	nai	105.206	8.37306	113.579	96.8326	105.206
	132	exp_2			13	exp	89.5013	8.37462	97.8759	81.1267	89.5013
	76	exp_2			14	exp_2	87.8087	8.44597	96.2547	79.3628	87.8087
	199	exp			15	nai	104.518	8.32574	112.844	96.1922	104.518
	47	exp_2			16	exp	88.8136	8.32927	97.1429	80.4843	88.8136
	74	nai			17	exp_2	87.121	8.40166	95.5227	78.7194	87.121
	110	exp			18	nai	103.83	8.2813	112.112	95.549	103.83
	52	nai			19	exp	88.1259	8.28683	96.4127	79.8391	88.1259
	16	exp			20	exp_2	86.4333	8.36024	94.7936	78.0731	86.4333
	86	exp			21	nai	103.143	8.23979	111.382	94.9028	103.143
	66	exp			22	exp	87.4382	8.24733	95.6855	79.1909	87.4382
	62	exp_2			23	exp_2	85.7457	8.32175	94.0674	77.4239	85.7457
	81	nai			24	nai	102.455	8.20125	110.656	94.2537	102.455
	79	exp			25	exp	86.7505	8.21081	94.9613	78.5397	86.7505
	65	exp			26	exp_2	85.058	8.28622	93.3442	76.7718	85.058
	79	exp_2			27	nai	101.767	8.16573	109.933	93.6015	101.767
	62	exp_2			28	exp	86.0628	8.17733	94.2402	77.8855	86.0628
	100	nai			29	exp_2	84.3703	8.25371	92.624	76.1166	84.3703
	86	nai			30	nai	101.08	8.13326	109.213	92.9463	101.08
	20	exp_2			31	exp	85.3752	8.14691	93.5221	77.2283	85.3752
	23	nai			32	exp_2	83.6826	8.22424	91.9068	75.4584	83.6826
	109	exp			33	nai	100.392	8.10387	108.496	92.288	100.392
	117	exp			34	exp	84.6875	8.11959	92.8071	76.5679	84.6875
	119	exp_2			35	exp_2	82.9949	8.19784	91.1928	74.7971	82.9949
	21	nai			36	nai	99.7042	8.07761	107.782	91.6266	99.7042
	80	exp_2			37	exp	83.9998	8.0954	92.0952	75.9044	83.9998
	51	exp_2			38	exp_2	82.3072	8.17456	90.4818	74.1327	82.3072
	85	exp_2			39	nai	99.0165	8.05451	107.071	90.962	99.0165
	78	exp_2			40	exp	83.3121	8.07436	91.3865	75.2377	83.3121
	68	exp			41	exp_2	81.6195	8.1544	89.7739	73.4651	81.6195
	129	nai			42	nai	98.3288	8.03458	106.363	90.2942	98.3288
	24	nai			43	exp	82.6244	8.05652	90.6809	74.5679	82.6244
	88	exp_2			44	exp_2	80.9319	8.13741	89.0693	72.7945	80.9319
	102	nai			45	nai	97.6411	8.01786	105.659	89.6232	97.6411
	50	exp			46	exp	81.9367	8.04188	89.9786	73.8949	81.9367
	119	nai			47	exp_2	80.2442	8.12359	88.3678	72.1206	80.2442
	82	exp			48	nai	96.9534	8.00437	104.958	88.9491	96.9534
	50	nai			49	exp	81.249	8.03046	89.2795	73.2186	81.249
	48	exp			50	exp_2	79.5565	8.11296	87.6694	71.4435	79.5565
	132	exp_2			51	nai	96.2657	7.99412	104.26	88.2716	96.2657
	103	nai			52	exp	80.5614	8.02228	88.5836	72.5391	80.5614
	40	exp_2			53	exp_2	78.8688	8.10554	86.9743	70.7633	78.8688
	111	nai			54	nai	95.578	7.98712	103.565	87.5909	95.578
	88	nai			55	exp	79.8737	8.01734	87.891	71.8563	79.8737
	29	exp			56	exp_2	78.1811	8.10133	86.2824	70.0798	78.1811
	89	nai			57	nai	94.8904	7.98338	102.874	86.907	94.8904
	91	nai			58	exp	79.186	8.01566	87.2016	71.1703	79.186
	138	exp_2			59	exp_2	77.4934	8.10034	85.5938	69.3931	77.4934
	33	exp			60	nai	94.2027	7.98291	102.186	86.2198	94.2027
	77	exp			61	exp	78.4983	8.01723	86.5155	70.4811	78.4983
	122	exp			62	exp_2	76.8057	8.10257	84.9083	68.7032	76.8057
	76	exp_2			63	nai	93.515	7.98571	101.501	85.5293	93.515
	119	exp_2			64	exp	77.8106	8.02205	85.8327	69.7886	77.8106
	102	exp_2			65	exp_2	76.1181	8.10802	84.2261	68.01	76.1181
	110	nai			66	nai	92.8273	7.99177	100.819	84.8355	92.8273
	95	exp_2			67	exp	77.1229	8.03012	85.153	69.0928	77.1229
	91	exp_2			68	exp_2	75.4304	8.11668	83.547	67.3137	75.4304
	64	exp			69	nai	92.1396	8.00109	100.141	84.1385	92.1396
	106	nai			70	exp	76.4352	8.04143	84.4767	68.3938	76.4352
	62	exp			71	exp_2	74.7427	8.12854	82.8712	66.6141	74.7427
	77	nai			72	nai	91.4519	8.01366	99.4656	83.4383	91.4519
	91	exp			73	exp	75.7476	8.05596	83.8035	67.6916	75.7476
	146	exp_2			74	exp_2	74.055	8.14359	82.1986	65.9114	74.055
	83	nai			75	nai	90.7642	8.02945	98.7937	82.7348	90.7642
	112	exp			76	exp	75.0599	8.07369	83.1336	66.9862	75.0599
	90	exp_2			77	exp_2	73.3673	8.16181	81.5291	65.2055	73.3673
	75	exp_2			78	nai	90.0766	8.04846	98.125	82.0281	90.0766
	69	exp			79	exp	74.3722	8.09461	82.4668	66.2776	74.3722
	45	exp			80	exp_2	72.6796	8.18317	80.8628	64.4964	72.6796
	134	exp_2			81	nai	89.3889	8.07065	97.4595	81.3182	89.3889
	56	nai			82	exp	73.6845	8.11869	81.8032	65.5658	73.6845
	131	exp			83	exp_2	71.9919	8.20766	80.1996	63.7843	71.9919
	128	nai			84	nai	88.7012	8.09601	96.7972	80.6052	88.7012
	118	exp_2			85	exp	72.9968	8.1459	81.1427	64.8509	72.9968
	52	nai			86	exp_2	71.3042	8.23525	79.5395	63.069	71.3042
	104	exp			87	nai	88.0135	8.12449	96.138	79.889	88.0135
	64	exp_2			88	exp	72.3091	8.17622	80.4853	64.1329	72.3091
	66	exp			89	exp_2	70.6166	8.2659	78.8825	62.3507	70.6166
	88	exp_2			90	nai	87.3258	8.15608	95.4819	79.1697	87.3258
	79	exp			91	exp	71.6214	8.2096	79.831	63.4118	71.6214
	102	exp_2			92	exp_2	69.9289	8.29958	78.2285	61.6293	69.9289
	81	exp_2			93	nai	86.6381	8.19074	94.8289	78.4474	86.6381
	146	nai			94	exp	70.9337	8.24601	79.1798	62.6877	70.9337
	93	nai			95	exp_2	69.2412	8.33625	77.5774	60.9049	69.2412
	102	nai			96	nai	85.9504	8.22841	94.1789	77.722	85.9504
	33	exp			97	exp	70.2461	8.2854	78.5315	61.9607	70.2461
	69	exp			98	exp_2	68.5535	8.37588	76.9294	60.1776	68.5535
	83	exp			99	nai	85.2628	8.26907	93.5318	76.9937	85.2628
	59	exp			100	exp	69.5584	8.32775	77.8861	61.2306	69.5584
	84	exp			101	exp_2	67.8658	8.41842	76.2842	59.4474	67.8658
	183	nai			102	nai	84.5751	8.31268	92.8877	76.2624	84.5751
	67	nai			103	exp	68.8707	8.373	77.2437	60.4977	68.8707
	128	nai			104	exp_2	67.1781	8.46383	75.642	58.7143	67.1781
	94	exp			105	nai	83.8874	8.35917	92.2466	75.5282	83.8874
	54	exp			106	exp	68.183	8.4211	76.6041	59.7619	68.183
	49	exp			107	exp_2	66.4904	8.51207	75.0025	57.9784	66.4904
	90	exp_2			108	nai	83.1997	8.40851	91.6082	74.7912	83.1997
	54	nai			109	exp	67.4953	8.47201	75.9673	59.0233	67.4953
	102	nai			110	exp_2	65.8028	8.56308	74.3658	57.2397	65.8028
	78	exp_2			111	nai	82.512	8.46065	90.9727	74.0514	82.512
	217	nai			112	exp	66.8076	8.52567	75.3333	58.282	66.8076
	66	exp			113	exp_2	65.1151	8.61681	73.7319	56.4983	65.1151
	120	nai
	93	exp
	53	exp_2
	128	nai
	103	nai
	144	exp_2
	135	exp_2
	72	nai
	107	exp
	73	exp
	30	exp_2
	102	exp
	156	exp
	80	exp
	128	exp_2
	107	exp
	72	exp
	175	nai
	157	nai
	60	exp
	41	nai
	73	exp
	139	exp_2
	73	exp_2
	92	exp_2
	93	exp_2
	76	exp
	145	exp
	88	nai
	26	exp
	80	exp_2
	47	exp_2
	90	exp_2
	84	exp_2
	40	exp_2
	76	exp_2
	119	nai
	29	exp
	53	exp
	43	exp_2
	108	exp
	26	exp
	115	nai
	156	nai
	110	nai
	86	nai
	92	nai
	125	exp_2
	145	nai
	62	nai
	63	exp
	143	nai
	54	exp
	27	exp
	54	exp_2
	72	exp
	70	nai
	56	exp_2
	74	nai
	75	nai
	158	nai
	78	exp
	86	exp
	113	exp_2
	53	exp
	87	exp_2
	67	exp_2
	117	nai
	70	exp
	66	nai
	127	exp
	113	exp
	166	nai
	88	exp_2
	80	nai
	31	nai
	61	exp_2
	80	exp_2
	104	exp_2
	195	nai
	118	nai
	83	nai
	91	exp
	117	exp_2
	108	nai
	104	exp_2
	69	exp
	69	exp
	81	exp_2
	66	exp_2
	65	exp_2
	73	exp
	96	nai
	73	nai
	67	exp_2
	55	nai
	92	exp
	71	exp
	127	nai
	66	exp_2
	53	exp_2
	74	nai
	153	exp
	22	exp
	124	exp_2
	109	nai
	144	nai
	154	exp
	17	exp
	116	exp
	97	nai
	99	exp
	75	exp_2
	77	nai
	99	exp_2
	136	exp_2
	51	nai
	69	exp
	124	exp
	116	exp_2
	100	exp_2
	63	exp_2
	87	nai
	132	nai
	49	exp
	46	exp
	100	nai
	90	nai
	141	exp_2
	59	exp
	54	nai
	97	exp_2
	142	nai
	143	exp_2
	73	exp_2
	84	exp
	80	exp
	40	nai
	143	nai
	78	nai
	58	exp_2
	68	exp_2
	44	nai
	93	exp
	82	exp
	161	nai
	103	nai
	138	exp
	55	exp
	93	exp
	103	exp
	92	exp
	172	nai

## Sheet: Figure4
All calculations can be reproduced using the R-script available at DOI.
treatment	treatment variable, nai = catfish naive to cichlids prior to experiment, exp = catfish with prior experience with cichlid hosts, exp_2 = catfish were kept and reproduced with cichlid hosts for 7 years
missed_courtship	proportion of missed courtship behaviours
catfish_delay_mean	mean of time catfish needed to intrude a host spawning behaviour (sec)
intruder_nr	maximal number of catfish that were present during a host spawning behaviour
	Figure4a				Figure4b				Figure4c
	treatment	missed_courtship			treatment	catfish_delay_mean			treatment	intruder_nr
	nai	0.111111			nai	7.625			nai	2
	nai	0.428571			nai	19.5			nai	2
	exp	0.0217391			exp	4.6			nai	1
	exp_2	0.025			exp_2	3.30769			nai	1
	nai	0.179487			nai	11.4062			nai	3
	nai	0.0638298			nai	8.90909			nai	2
	nai	0.555556			nai	12.375			nai	1
	nai	0.111111			nai	7.0625			nai	1
	exp_2	0.0645161			exp_2	13.2069			nai	2
	exp	0			exp	5.05357			nai	2
	exp	0			exp	4.44286			nai	2
	exp	0			exp	5			nai	2
	exp	0			exp	7.05556			nai	1
	nai	0.1			nai	6.55556			nai	2
	nai	0.131579			nai	7.30303			nai	2
	nai	0.0555556			nai	5.80392			nai	2
	exp	0.1875			exp	14.1538			nai	2
	exp_2	0.0625			exp_2	8.24444			nai	1
									nai	1
									nai	1
									nai	2
									nai	2
									nai	1
									nai	3
									nai	1
									nai	2
									nai	2
									nai	2
									nai	1
									nai	2
									nai	3
									nai	1
									nai	1
									nai	1
									exp	2
									exp	2
									exp	3
									exp	4
									exp	2
									exp	3
									exp	2
									exp	1
									exp	1
									exp	1
									exp	2
									exp	1
									exp	1
									exp	1
									exp	2
									exp	3
									exp	1
									exp	1
									exp	1
									exp	1
									exp	2
									exp	1
									exp	1
									exp	1
									exp	2
									exp	1
									exp	1
									exp	1
									exp	2
									exp	1
									exp	1
									exp	1
									exp	1
									exp	1
									exp	1
									exp	2
									exp	1
									exp	1
									exp	3
									exp	2
									exp	2
									exp	1
									exp	2
									exp	1
									exp	3
									exp_2	4
									exp_2	2
									exp_2	3
									exp_2	1
									exp_2	3
									exp_2	2
									exp_2	2
									exp_2	2
									exp_2	5
									exp_2	3
									exp_2	4
									exp_2	4
									exp_2	4
									exp_2	3
									exp_2	2
									exp_2	3
									exp_2	3
									exp_2	2
									exp_2	3
									exp_2	3
									exp_2	4
									exp_2	2
									exp_2	1
									exp_2	2
									exp_2	1
									exp_2	4
									exp_2	3
									exp_2	2
									exp_2	3
									exp_2	2
									exp_2	2
									exp_2	1
									exp_2	2
									exp_2	1
									exp_2	2
									exp_2	1
									exp_2	1
									exp_2	2
									exp_2	3
									nai	2
									nai	1
									nai	2
									nai	3
									nai	3
									nai	2
									nai	2
									nai	2
									nai	1
									nai	3
									nai	3
									nai	3
									nai	2
									nai	2
									nai	2
									nai	4
									nai	3
									nai	1
									nai	3
									nai	3
									nai	1
									nai	2
									nai	1
									nai	1
									nai	2
									nai	3
									nai	3
									nai	3
									nai	1
									nai	3
									nai	2
									nai	3
									nai	3
									nai	1
									nai	1
									nai	1
									nai	2
									nai	1
									nai	1
									nai	1
									nai	2
									nai	1
									nai	1
									nai	4
									nai	1
									nai	3
									nai	2
									nai	2
									nai	2
									nai	4
									nai	4
									nai	1
									nai	1
									nai	1
									nai	2
									nai	2
									nai	4
									nai	1
									nai	1
									nai	3
									nai	1
									nai	2
									nai	4
									nai	2
									nai	1
									nai	1
									nai	2
									nai	1
									nai	2
									nai	2
									nai	3
									nai	1
									nai	1
									nai	2
									nai	1
									nai	2
									nai	1
									nai	1
									nai	1
									nai	1
									nai	1
									nai	1
									nai	1
									nai	3
									nai	2
									nai	2
									nai	2
									nai	3
									nai	1
									nai	3
									nai	3
									nai	2
									nai	2
									nai	2
									nai	3
									nai	2
									nai	4
									nai	3
									nai	1
									nai	2
									exp_2	1
									exp_2	3
									exp_2	2
									exp_2	2
									exp_2	1
									exp_2	1
									exp_2	2
									exp_2	3
									exp_2	1
									exp_2	2
									exp_2	2
									exp_2	2
									exp_2	2
									exp_2	1
									exp_2	2
									exp_2	1
									exp_2	1
									exp_2	1
									exp_2	1
									exp_2	2
									exp_2	2
									exp_2	1
									exp_2	1
									exp_2	2
									exp_2	1
									exp_2	1
									exp_2	1
									exp_2	1
									exp_2	1
									exp	1
									exp	4
									exp	4
									exp	4
									exp	2
									exp	2
									exp	4
									exp	5
									exp	6
									exp	3
									exp	2
									exp	1
									exp	4
									exp	2
									exp	4
									exp	5
									exp	5
									exp	6
									exp	6
									exp	5
									exp	5
									exp	1
									exp	4
									exp	4
									exp	6
									exp	3
									exp	4
									exp	2
									exp	2
									exp	2
									exp	2
									exp	4
									exp	2
									exp	4
									exp	1
									exp	4
									exp	3
									exp	4
									exp	5
									exp	4
									exp	5
									exp	6
									exp	4
									exp	2
									exp	1
									exp	4
									exp	2
									exp	3
									exp	3
									exp	4
									exp	2
									exp	3
									exp	3
									exp	4
									exp	3
									exp	4
									exp	2
									exp	2
									exp	2
									exp	2
									exp	2
									exp	2
									exp	2
									exp	4
									exp	3
									exp	3
									exp	1
									exp	4
									exp	1
									exp	2
									exp	2
									exp	3
									exp	3
									exp	3
									exp	3
									exp	4
									exp	4
									exp	3
									exp	3
									exp	4
									exp	2
									exp	2
									exp	3
									exp	3
									exp	3
									exp	4
									exp	4
									exp	2
									exp	1
									exp	2
									exp	4
									exp	3
									exp	1
									exp	2
									exp	2
									exp	3
									exp	3
									exp	3
									exp	2
									exp	3
									exp	3
									exp	1
									exp	5
									exp	4
									exp	3
									exp	2
									exp	3
									exp	2
									exp	3
									exp	4
									exp	3
									exp	3
									exp	3
									exp	5
									exp	2
									exp	4
									exp	3
									exp	2
									exp	3
									exp	3
									exp	2
									exp	4
									exp	2
									exp	3
									exp	3
									exp	3
									exp	2
									exp	1
									exp	3
									exp	2
									exp	3
									exp	3
									exp	3
									exp	2
									exp	4
									exp	3
									exp	3
									exp	2
									exp	3
									exp	2
									exp	2
									exp	1
									exp	2
									exp	3
									exp	2
									exp	1
									exp	1
									exp	1
									exp	2
									exp	2
									exp	1
									exp	5
									exp	2
									exp	4
									exp	5
									exp	5
									exp	3
									exp	5
									exp	2
									exp	5
									exp	5
									exp	3
									exp	5
									exp	1
									exp	4
									exp	6
									exp	4
									exp	5
									exp	2
									exp	4
									exp	3
									exp	4
									exp	3
									exp	3
									exp	1
									exp	4
									exp	1
									exp	2
									exp	2
									exp	1
									exp	2
									exp	1
									exp	2
									exp	2
									exp	1
									exp	2
									nai	1
									nai	3
									nai	1
									nai	1
									nai	2
									nai	1
									nai	4
									nai	1
									nai	2
									nai	1
									nai	4
									nai	4
									nai	2
									nai	2
									nai	2
									nai	3
									nai	2
									nai	2
									nai	3
									nai	1
									nai	2
									nai	1
									nai	2
									nai	5
									nai	1
									nai	1
									nai	1
									nai	1
									nai	2
									nai	1
									nai	1
									nai	1
									nai	2
									nai	1
									nai	1
									nai	1
									nai	1
									nai	1
									nai	2
									nai	1
									nai	1
									nai	1
									nai	2
									nai	2
									nai	1
									nai	1
									nai	2
									nai	1
									nai	2
									nai	3
									nai	2
									nai	3
									nai	1
									nai	2
									nai	2
									nai	3
									nai	4
									nai	2
									nai	2
									nai	1
									nai	1
									nai	2
									nai	3
									nai	2
									nai	1
									nai	1
									nai	1
									nai	3
									nai	1
									nai	4
									nai	2
									nai	2
									nai	1
									nai	2
									nai	3
									nai	3
									nai	2
									nai	2
									nai	2
									nai	2
									nai	2
									nai	4
									nai	2
									nai	2
									nai	3
									nai	1
									nai	3
									nai	2
									nai	5
									nai	2
									nai	4
									nai	2
									nai	2
									exp	5
									exp	4
									exp	3
									exp	3
									exp	3
									exp	2
									exp	5
									exp	3
									exp	3
									exp	2
									exp	3
									exp	1
									exp	1
									exp_2	1
									exp_2	3
									exp_2	1
									exp_2	1
									exp_2	1
									exp_2	2
									exp_2	4
									exp_2	3
									exp_2	3
									exp_2	3
									exp_2	4
									exp_2	3
									exp_2	1
									exp_2	3
									exp_2	1
									exp_2	4
									exp_2	2
									exp_2	1
									exp_2	1
									exp_2	1
									exp_2	2
									exp_2	1
									exp_2	3
									exp_2	2
									exp_2	1
									exp_2	3
									exp_2	1
									exp_2	1
									exp_2	2
									exp_2	1
									exp_2	1
									exp_2	1
									exp_2	1
									exp_2	1
									exp_2	1
									exp_2	1
									exp_2	1
									exp_2	1
									exp_2	1
									exp_2	1
									exp_2	1
									exp_2	1
									exp_2	1
									exp_2	1
									exp_2	1

## Sheet: Supplementary Figure 1
All calculations can be reproduced using the R-script available at DOI.
SM_Eggs	number of parasitic catfish eggs found within host clutches
trt	treatment variable, nai = catfish naive to cichlids prior to experiment, exp = catfish with prior experience with cichlid hosts, exp_2 = catfish were kept and reproduced with cichlid hosts for 7 years
catfish_days	timepoint (in days) within the experiment
	SM_Eggs	catfish_days	trt			catfish_days	timepoint (in days) within the experiment
	0	14	nai			trt	treatment variable, nai = catfish naive to cichlids prior to experiment, exp = catfish with prior experience with cichlid hosts, exp_2 = catfish were kept and reproduced with cichlid hosts for 7 years
	0	14	nai			fit	prediction of GLMM with negative binomial error distribution ('SM-Eggs' ~ 'catfish_days'*'trt' + (1|'experimental tank ID') where 'experimental tank ID' was set to NA
	0	14	exp			se.fit	standard errors calculated for the model predictions
	0	15	exp_2			UL	upper limit for error bars calculated as the exponent of (fit + se.fit)
	0	15	nai			LL	lower limit for error bars calculated as the exponent of (fit - se.fit)
	0	15	nai			Predicted_SM_Eggs	predicted number of catfish eggs calculated as the exponent of fit
	0	15	nai
	1	15	exp			catfish_days	trt	fit	se.fit	UL	LL	Predicted_SM_Eggs
	0	16	nai			1	nai	1.45292	0.579499	7.63254	2.39509	4.27559
	0	16	exp_2			2	exp	1.43382	0.248055	5.3756	3.27317	4.19467
	0	19	nai			3	exp_2	1.46104	0.262815	5.60612	3.31425	4.31046
	28	19	exp_2			4	nai	1.45121	0.55917	7.46616	2.44011	4.26828
	0	19	nai			5	exp	1.44356	0.23659	5.36636	3.34334	4.23575
	0	19	nai			6	exp_2	1.47678	0.252134	5.63456	3.40298	4.37884
	0	19	exp			7	nai	1.4495	0.53893	7.30405	2.48574	4.26098
	0	21	exp			8	exp	1.45331	0.225306	5.35811	3.41439	4.27723
	2	21	exp_2			9	exp_2	1.49252	0.24162	5.66408	3.4935	4.44831
	2	23	exp_2			10	nai	1.44779	0.518789	7.14618	2.53198	4.2537
	0	23	nai			11	exp	1.46305	0.214231	5.35099	3.48622	4.31912
	0	23	nai			12	exp_2	1.50826	0.231296	5.69484	3.58575	4.51888
	7	23	exp			13	nai	1.44608	0.49876	6.9925	2.57878	4.24643
	0	23	exp			14	exp	1.4728	0.203399	5.34517	3.55871	4.36141
	1	26	nai			15	exp_2	1.524	0.221188	5.727	3.67964	4.59057
	0	26	exp_2			16	nai	1.44437	0.478857	6.84298	2.62613	4.23917
	0	26	exp			17	exp	1.48254	0.19285	5.34088	3.63166	4.40412
	0	26	exp_2			18	exp_2	1.53974	0.211327	5.76076	3.77506	4.66339
	0	26	exp			19	nai	1.44266	0.459095	6.69762	2.67396	4.23192
	0	27	exp			20	exp	1.49229	0.182634	5.33837	3.70488	4.44725
	0	27	exp			21	exp_2	1.55548	0.201749	5.79637	3.87186	4.73738
	1	27	exp_2			22	nai	1.44095	0.439495	6.55639	2.72223	4.22469
	0	28	nai			23	exp	1.50203	0.17281	5.33795	3.7781	4.4908
	9	28	exp_2			24	exp_2	1.57122	0.192497	5.8341	3.96984	4.81253
	1	28	exp_2			25	nai	1.43923	0.420079	6.41933	2.77085	4.21746
	0	28	nai			26	exp	1.51178	0.163448	5.33999	3.85098	4.53478
	0	28	nai			27	exp_2	1.58696	0.183619	5.87427	4.06878	4.88888
	0	28	exp			28	nai	1.43752	0.400873	6.28645	2.81975	4.21026
	0	29	nai			29	exp	1.52152	0.154633	5.34496	3.92312	4.57919
	0	29	nai			30	exp_2	1.6027	0.175173	5.91727	4.16839	4.96644
	3	29	exp_2			31	nai	1.43581	0.38191	6.15782	2.86882	4.20306
	0	29	exp_2			32	exp	1.53127	0.146464	5.35339	3.99404	4.62403
	17	29	exp_2			33	exp_2	1.61844	0.167225	5.96356	4.26831	5.04522
	0	29	exp			34	nai	1.4341	0.363226	6.0335	2.91793	4.19587
	0	30	nai			35	exp	1.54101	0.139054	5.36591	4.06315	4.66931
	0	30	nai			36	exp_2	1.63418	0.159848	6.01364	4.36813	5.12526
	1	30	exp			37	nai	1.43239	0.344869	5.91362	2.96691	4.1887
	2	30	exp			38	exp	1.55076	0.13253	5.38322	4.12979	4.71504
	0	30	exp			39	exp_2	1.64992	0.153125	6.06811	4.46736	5.20657
	0	30	nai			40	nai	1.43068	0.326891	5.79833	3.01557	4.18154
	0	30	nai			41	exp	1.5605	0.127029	5.40612	4.19324	4.76121
	7	33	exp			42	exp_2	1.66566	0.147146	6.12762	4.56544	5.28917
	0	33	exp			43	nai	1.42897	0.309361	5.68783	3.06365	4.17439
	20	33	exp			44	exp	1.57025	0.12269	5.43542	4.25271	4.80784
	18	33	exp_2			45	exp_2	1.6814	0.142004	6.19291	4.66178	5.37308
	6	33	exp_2			46	nai	1.42726	0.292358	5.58238	3.11086	4.16725
	0	33	nai			47	exp	1.57999	0.119637	5.47192	4.30749	4.85492
	0	33	exp			48	exp_2	1.69714	0.137794	6.26472	4.75571	5.45832
	0	33	exp			49	nai	1.42555	0.27598	5.48231	3.15682	4.16013
	0	33	exp_2			50	exp	1.58974	0.117973	5.51631	4.35692	4.90246
	0	33	exp_2			51	exp_2	1.71288	0.134602	6.34383	4.8466	5.54491
	0	33	exp_2			52	nai	1.42384	0.260345	5.38803	3.20109	4.15302
	0	33	exp			53	exp	1.59948	0.117754	5.56912	4.40055	4.95047
	0	33	exp			54	exp_2	1.72862	0.132504	6.43096	4.93383	5.63288
	0	34	nai			55	nai	1.42212	0.245594	5.30006	3.2431	4.14592
	0	34	exp			56	exp	1.60923	0.118989	5.6306	4.43815	4.99895
	0	34	exp_2			57	exp_2	1.74436	0.13155	6.52675	5.01689	5.72224
	6	34	exp			58	nai	1.42041	0.231897	5.21902	3.28221	4.13883
	0	34	exp_2			59	exp	1.61897	0.121634	5.7008	4.46978	5.0479
	0	34	nai			60	exp_2	1.7601	0.131766	6.63173	5.09538	5.81302
	2	34	exp_2			61	nai	1.4187	0.21945	5.14566	3.31764	4.13176
	0	35	nai			62	exp	1.62872	0.1256	5.7795	4.49568	5.09734
	0	35	exp			63	exp_2	1.77584	0.133146	6.74624	5.16907	5.90524
	16	35	exp_2			64	nai	1.41699	0.208479	5.08081	3.3485	4.12469
	0	35	exp			65	exp	1.63846	0.130767	5.86633	4.51632	5.14725
	0	35	nai			66	exp_2	1.79158	0.135654	6.87047	5.23792	5.99892
	0	36	nai			67	nai	1.41528	0.199226	5.02541	3.37385	4.11764
	0	36	exp			68	exp	1.64821	0.136998	5.96081	4.53221	5.19766
	0	36	exp_2			69	exp_2	1.80732	0.13923	7.00447	5.30203	6.09409
	0	36	nai			70	nai	1.41357	0.191942	4.9804	3.39271	4.1106
	0	36	nai			71	exp	1.65795	0.144156	6.06242	4.54395	5.24856
	0	37	nai			72	exp_2	1.82306	0.143794	7.14814	5.36161	6.19076
	0	37	nai			73	nai	1.41186	0.186855	4.94666	3.40418	4.10358
	0	40	nai			74	exp	1.6677	0.152111	6.17068	4.5521	5.29996
	15	40	exp			75	exp_2	1.8388	0.149255	7.30131	5.41701	6.28898
	0	40	nai			76	nai	1.41015	0.184148	4.92486	3.40757	4.09656
	0	40	nai			77	exp	1.67744	0.160743	6.28513	4.55716	5.35186
	0	40	nai			78	exp_2	1.85454	0.155519	7.46374	5.46858	6.38875
	0	40	exp			79	nai	1.40844	0.183926	4.91535	3.4025	4.08956
	0	40	exp			80	exp	1.68719	0.16995	6.40538	4.55962	5.40427
	0	40	exp			81	exp_2	1.87028	0.162493	7.63521	5.51673	6.4901
	0	41	nai			82	nai	1.40673	0.186198	4.91811	3.38897	4.08257
	0	41	exp_2			83	exp	1.69693	0.179643	6.53111	4.55985	5.45719
	0	41	exp_2			84	exp_2	1.88602	0.170089	7.81548	5.56183	6.59306
	0	41	exp			85	nai	1.40501	0.190876	4.93272	3.36739	4.07559
	0	43	nai			86	exp	1.70668	0.189749	6.66205	4.55821	5.51063
	0	43	nai			87	exp_2	1.90176	0.178229	8.00436	5.60427	6.69765
	0	43	nai			88	nai	1.4033	0.197788	4.95844	3.33848	4.06862
	0	43	exp_2			89	exp	1.71642	0.200203	6.79799	4.55498	5.56459
	0	44	nai			90	exp_2	1.9175	0.186841	8.20167	5.64435	6.80391
	9	44	exp_2			91	nai	1.40159	0.20671	4.99433	3.30317	4.06166
	0	44	nai			92	exp	1.72617	0.210955	6.93877	4.5504	5.61909
	0	45	nai			93	exp_2	1.93324	0.195863	8.40729	5.6824	6.91184
	0	45	nai			94	nai	1.39988	0.217396	5.03935	3.26247	4.05472
	0	45	nai			95	exp	1.73591	0.221962	7.08426	4.54466	5.67411
	0	47	exp			96	exp_2	1.94898	0.20524	8.62113	5.71867	7.0215
	0	49	nai			97	nai	1.39817	0.229598	5.0925	3.2174	4.04779
	14	49	nai			98	exp	1.74566	0.233186	7.23439	4.53794	5.72968
	0	49	nai			99	exp_2	1.96472	0.214927	8.84315	5.75339	7.13289
	0	49	exp			100	nai	1.39646	0.24309	5.15285	3.16885	4.04087
	8	49	exp			101	exp	1.7554	0.244599	7.38909	4.53038	5.78579
	0	51	nai			102	exp_2	1.98046	0.224883	9.07332	5.78676	7.24604
	0	51	exp			103	nai	1.39475	0.257667	5.21958	3.11766	4.03396
	10	51	exp_2			104	exp	1.76515	0.256175	7.54832	4.52209	5.84245
	0	51	exp_2			105	exp_2	1.9962	0.235074	9.31168	5.81896	7.361
	1	51	exp_2			106	nai	1.39304	0.273157	5.29199	3.06449	4.02707
	0	51	nai			107	exp	1.7749	0.267893	7.71208	4.51318	5.89966
	1	51	exp			108	exp_2	2.01194	0.245471	9.55826	5.85013	7.47777
	0	51	exp_2			109	nai	1.39133	0.289413	5.36953	3.00992	4.02018
	0	54	nai			110	exp	1.78464	0.279735	7.88037	4.50373	5.95744
	0	54	nai			111	exp_2	2.02767	0.256049	9.81315	5.88041	7.5964
	0	54	exp			112	nai	1.38962	0.306313	5.45171	2.95442	4.01331
	0	54	exp			113	exp	1.79439	0.291686	8.05321	4.4938	6.01578
	0	54	exp_2			1	exp_2	1.45055	0.270018	5.58771	3.25611	4.26547
	1	56	nai			2	nai	1.45235	0.572713	7.5766	2.41003	4.27315
	0	56	nai			3	exp	1.43706	0.244215	5.37242	3.29646	4.20832
	0	56	exp			4	exp_2	1.46629	0.259237	5.61549	3.34362	4.33314
	0	56	exp			5	nai	1.45064	0.552413	7.41165	2.45525	4.26585
	0	56	exp_2			6	exp	1.44681	0.232808	5.3635	3.36693	4.24953
	10	56	exp_2			7	exp_2	1.48203	0.24861	5.64427	3.43295	4.40188
	0	56	exp_2			8	nai	1.44893	0.532204	7.25096	2.50109	4.25855
	0	56	nai			9	exp	1.45655	0.22159	5.3556	3.43825	4.29115
	0	56	exp			10	exp_2	1.49777	0.238157	5.67419	3.52406	4.47171
	0	56	exp			11	nai	1.44722	0.5121	7.09449	2.54752	4.25127
	0	56	nai			12	exp	1.4663	0.210591	5.3489	3.51032	4.33317
	4	56	nai			13	exp_2	1.51351	0.227901	5.70539	3.61687	4.54265
	0	56	exp_2			14	nai	1.44551	0.492111	6.9422	2.59451	4.24401
	0	56	exp			15	exp	1.47604	0.199849	5.34356	3.58298	4.3756
	1	56	exp			16	exp_2	1.52925	0.217872	5.73806	3.71129	4.61472
	0	56	exp			17	nai	1.4438	0.472253	6.79407	2.64202	4.23675
	0	57	nai			18	exp	1.48579	0.189405	5.33983	3.65605	4.41845
	5	57	exp			19	exp_2	1.54499	0.208101	5.77242	3.80718	4.68792
	0	57	exp_2			20	nai	1.44209	0.452543	6.65008	2.69	4.22951
	0	57	exp_2			21	exp	1.49553	0.179312	5.33798	3.72931	4.46172
	0	57	exp_2			22	exp_2	1.56073	0.198626	5.8087	3.9044	4.7623
	0	58	exp			23	nai	1.44037	0.433002	6.51024	2.7384	4.22228
	0	61	exp			24	exp	1.50528	0.169634	5.33833	3.80245	4.50541
	0	61	exp			25	exp_2	1.57647	0.189493	5.8472	4.00273	4.83785
	8	61	exp			26	nai	1.43866	0.413652	6.37457	2.78713	4.21506
	0	61	exp_2			27	exp	1.51502	0.160445	5.3413	3.87513	4.54953
	0	61	exp_2			28	exp_2	1.59221	0.180753	5.88827	4.10192	4.91459
	0	61	exp			29	nai	1.43695	0.394524	6.2431	2.8361	4.20785
	0	61	nai			30	exp	1.52477	0.151833	5.34736	3.94692	4.59409
	0	63	nai			31	exp_2	1.60795	0.172465	5.93231	4.20168	4.99256
	0	63	nai			32	nai	1.43524	0.375649	6.11589	2.8852	4.20066
	0	63	nai			33	exp	1.53451	0.143903	5.35708	4.01731	4.63907
	0	63	nai			34	exp_2	1.62369	0.164699	5.9798	4.30161	5.07176
	0	63	nai			35	nai	1.43353	0.357068	5.99304	2.93428	4.19348
	0	63	nai			36	exp	1.54426	0.136774	5.37111	4.08567	4.6845
	0	64	exp			37	exp_2	1.63943	0.15753	6.03127	4.40129	5.15222
	0	64	nai			38	nai	1.43182	0.338831	5.87468	2.98318	4.18631
	0	64	nai			39	exp	1.55401	0.130576	5.39019	4.15133	4.73038
	0	65	nai			40	exp_2	1.65517	0.151045	6.08735	4.50021	5.23396
	8	65	exp			41	nai	1.43011	0.320995	5.76096	3.03167	4.17915
	0	65	exp_2			42	exp	1.56375	0.125447	5.41513	4.21354	4.7767
	0	65	nai			43	exp_2	1.67091	0.145334	6.14871	4.59778	5.31699
	0	65	exp_2			44	nai	1.4284	0.30363	5.65211	3.0795	4.17201
	0	65	nai			45	exp	1.5735	0.121524	5.44675	4.27153	4.82348
	2	65	exp_2			46	exp_2	1.68665	0.140493	6.21608	4.69339	5.40134
	0	68	exp			47	nai	1.42669	0.286824	5.54841	3.12634	4.16488
	0	68	exp			48	exp	1.58324	0.118924	5.48581	4.32458	4.87071
	0	68	exp			49	exp_2	1.70239	0.136613	6.29025	4.78638	5.48703
	0	68	exp			50	nai	1.42498	0.270679	5.45022	3.17179	4.15776
	0	70	nai			51	exp	1.59299	0.117737	5.53296	4.37212	4.91841
	0	70	nai			52	exp_2	1.71813	0.133778	6.37195	4.87611	5.57408
	0	70	exp			53	nai	1.42327	0.255322	5.35798	3.21537	4.15065
	0	70	exp_2			54	exp	1.60273	0.118005	5.58864	4.41376	4.96658
	0	70	nai			55	exp_2	1.73387	0.132057	6.4619	4.96201	5.66251
	0	70	nai			56	nai	1.42155	0.240902	5.27224	3.2565	4.14356
	0	71	exp_2			57	exp	1.61248	0.119718	5.65304	4.44935	5.01521
	0	71	nai			58	exp_2	1.74961	0.131492	6.5607	5.04357	5.75234
	0	72	nai			59	nai	1.41984	0.227598	5.19367	3.29447	4.13647
	0	72	nai			60	exp	1.62222	0.122815	5.72611	4.47903	5.06433
	0	72	nai			61	exp_2	1.76535	0.132098	6.66883	5.12048	5.84359
	4	75	nai			62	nai	1.41813	0.215618	5.12305	3.32848	4.1294
	0	75	exp_2			63	exp	1.63197	0.127195	5.80757	4.50312	5.11392
	11	75	exp_2			64	exp_2	1.78109	0.133859	6.78656	5.19256	5.9363
	0	75	exp_2			65	nai	1.41642	0.205191	5.06125	3.35761	4.12234
	7	75	exp			66	exp	1.64171	0.132732	5.897	4.52211	5.164
	6	77	exp			67	exp_2	1.79683	0.136731	6.91406	5.25981	6.03047
	0	77	nai			68	nai	1.41471	0.196568	5.00921	3.3809	4.11529
	0	77	nai			69	exp	1.65146	0.139288	5.99391	4.53656	5.21457
	2	77	exp			70	exp_2	1.81257	0.140646	7.05129	5.32237	6.12614
	2	77	exp			71	nai	1.413	0.189991	4.96787	3.39739	4.10826
	0	77	exp_2			72	exp	1.6612	0.146726	6.0978	4.54704	5.26563
	0	78	exp			73	exp_2	1.82831	0.145519	7.19815	5.38053	6.22333
	0	78	exp			74	nai	1.41129	0.185681	4.93804	3.40623	4.10124
	0	79	nai			75	exp	1.67095	0.154918	6.20816	4.5541	5.3172
	1	79	nai			76	exp_2	1.84404	0.151258	7.35443	5.4346	6.32206
	9	79	exp			77	nai	1.40958	0.183795	4.92031	3.40683	4.09422
	13	79	nai			78	exp	1.68069	0.163753	6.32459	4.55825	5.36927
	0	79	exp			79	exp_2	1.85978	0.157769	7.51991	5.48499	6.42235
	0	79	nai			80	nai	1.40787	0.184409	4.91492	3.39892	4.08723
	0	82	exp_2			81	exp	1.69044	0.173131	6.4467	4.55992	5.42185
	2	82	exp_2			82	exp_2	1.87552	0.16496	7.69433	5.53208	6.52424
	4	82	exp_2			83	nai	1.40616	0.187497	4.92169	3.38265	4.08024
	1	82	exp_2			84	exp	1.70018	0.182969	6.57419	4.5595	5.47495
	0	82	nai			85	exp_2	1.89126	0.172746	7.8775	5.57626	6.62774
	0	82	nai			86	nai	1.40444	0.192942	4.9401	3.35853	4.07326
	0	82	exp			87	exp	1.70993	0.193197	6.70682	4.5573	5.52856
	0	82	exp			88	exp_2	1.907	0.181051	8.0692	5.61787	6.73288
	0	82	exp			89	nai	1.40273	0.200551	4.96933	3.32737	4.0663
	0	82	exp_2			90	exp	1.71967	0.203756	6.84439	4.55359	5.5827
	0	82	exp_2			91	exp_2	1.92274	0.189806	8.26929	5.65725	6.8397
	0	82	nai			92	nai	1.40102	0.210089	5.00837	3.29015	4.05935
	0	82	exp_2			93	exp	1.72942	0.214598	6.98675	4.5486	5.63737
	0	82	exp			94	exp_2	1.93848	0.198951	8.47766	5.69468	6.9482
	0	84	exp_2			95	nai	1.39931	0.221307	5.05621	3.24789	4.05241
	0	84	exp			96	exp	1.73916	0.225681	7.1338	4.54252	5.69258
	0	84	exp_2			97	exp_2	1.95422	0.208437	8.69423	5.7304	7.05843
	1	84	nai			98	nai	1.3976	0.233963	5.11186	3.20156	4.04548
	0	86	exp			99	exp	1.74891	0.236971	7.28545	4.53551	5.74832
	0	86	exp			100	exp_2	1.96996	0.218218	8.91897	5.76465	7.17041
	9	86	exp_2			101	nai	1.39589	0.247837	5.17442	3.15205	4.03857
	4	86	exp			102	exp	1.75865	0.248441	7.44166	4.52769	5.80461
	2	86	exp			103	exp_2	1.9857	0.228255	9.15187	5.79762	7.28416
	0	89	nai			104	nai	1.39418	0.262737	5.24311	3.10012	4.03166
	0	89	exp			105	exp	1.7684	0.260066	7.6024	4.51919	5.86146
	0	89	exp_2			106	exp_2	2.00144	0.238518	9.39296	5.82946	7.39972
	0	89	nai			107	nai	1.39247	0.278497	5.3173	3.04643	4.02477
	0	89	nai			108	exp	1.77814	0.271827	7.76767	4.51009	5.91886
	0	89	nai			109	exp_2	2.01718	0.248978	9.6423	5.86032	7.51711
	0	89	exp_2			110	nai	1.39076	0.29498	5.39643	2.9915	4.01789
	0	91	exp			111	exp	1.78789	0.283707	7.93748	4.50047	5.97682
	0	91	nai			112	exp_2	2.03292	0.259611	9.89998	5.89032	7.63636
	0	91	nai			113	nai	1.38905	0.312072	5.48007	2.93578	4.01102
	0	91	exp			1	exp	1.43057	0.251912	5.37887	3.25	4.18107
	0	93	nai			2	exp_2	1.4558	0.266408	5.59687	3.28508	4.28791
	0	93	nai			3	nai	1.45178	0.565937	7.52114	2.42503	4.27072
	3	93	exp			4	exp	1.44031	0.240393	5.36934	3.31985	4.22201
	10	93	exp			5	exp_2	1.47154	0.255677	5.62496	3.3732	4.35593
	2	93	exp			6	nai	1.45007	0.545666	7.35762	2.47046	4.26341
	3	93	exp_2			7	exp	1.45006	0.229046	5.36075	3.39061	4.26336
	0	93	exp_2			8	exp_2	1.48728	0.245105	5.65411	3.46313	4.42503
	0	93	nai			9	nai	1.44836	0.525491	7.19834	2.5165	4.25613
	17	93	exp_2			10	exp	1.4598	0.217898	5.35323	3.4622	4.30511
	1	96	nai			11	exp_2	1.50302	0.234715	5.68444	3.55481	4.49523
	0	96	exp			12	nai	1.44665	0.505423	7.04326	2.56312	4.24885
	0	96	exp_2			13	exp	1.46955	0.20698	5.34696	3.53448	4.34727
	0	96	nai			14	exp_2	1.51876	0.224531	5.71611	3.64817	4.56655
	0	96	nai			15	nai	1.44494	0.485476	6.89236	2.61029	4.24159
	0	96	exp			16	exp	1.47929	0.196332	5.34213	3.6073	4.38984
	5	98	nai			17	exp_2	1.5345	0.214584	5.74932	3.74309	4.63899
	0	98	nai			18	nai	1.44323	0.465666	6.74561	2.65797	4.23434
	0	98	nai			19	exp	1.48904	0.185999	5.33899	3.68046	4.43283
	4	98	nai			20	exp_2	1.55024	0.204908	5.78428	3.83945	4.71259
	0	100	nai			21	nai	1.44152	0.44601	6.60301	2.70609	4.2271
	0	100	exp			22	exp	1.49878	0.176037	5.33783	3.75371	4.47624
	13	100	exp_2			23	exp_2	1.56598	0.195542	5.82127	3.93706	4.78735
	3	100	exp_2			24	nai	1.4398	0.426529	6.46455	2.75461	4.21987
	0	100	exp_2			25	exp	1.50853	0.166512	5.33901	3.82675	4.52007
	0	100	exp			26	exp_2	1.58172	0.186533	5.86058	4.03571	4.86329
	0	100	exp_2			27	nai	1.43809	0.40725	6.33027	2.80343	4.21266
	3	100	nai			28	exp	1.51827	0.157505	5.34295	3.89919	4.56434
	0	100	exp			29	exp_2	1.59746	0.177937	5.9026	4.13513	4.94045
	0	103	nai			30	nai	1.43638	0.388202	6.20022	2.85246	4.20546
	0	103	exp			31	exp	1.52802	0.149109	5.35016	3.97057	4.60903
	0	103	exp			32	exp_2	1.6132	0.169815	5.94773	4.23499	5.01882
	0	103	exp			33	nai	1.43467	0.36942	6.07445	2.90157	4.19827
	0	103	exp_2			34	exp	1.53776	0.141432	5.36124	4.04035	4.65417
	0	103	nai			35	exp_2	1.62894	0.162239	5.99649	4.33489	5.09844
	0	103	exp			36	nai	1.43296	0.350949	5.95308	2.95061	4.19109
	0	103	exp			37	exp	1.54751	0.134598	5.37687	4.1079	4.69975
	0	103	exp_2			38	exp_2	1.64467	0.155288	6.04942	4.43438	5.17933
	0	103	exp_2			39	nai	1.43125	0.332838	5.83624	2.9994	4.18392
	0	103	nai			40	exp	1.55725	0.128741	5.39781	4.17249	4.74577
	0	103	nai			41	exp_2	1.66041	0.14905	6.10718	4.53291	5.26149
	0	103	exp_2			42	nai	1.42954	0.31515	5.72412	3.0477	4.17677
	0	105	nai			43	exp	1.567	0.123999	5.42489	4.23338	4.79224
	0	105	exp			44	exp_2	1.67615	0.143619	6.17046	4.6299	5.34496
	0	105	exp			45	nai	1.42783	0.297962	5.61695	3.09524	4.16963
	0	105	exp_2			46	exp	1.57674	0.120505	5.45891	4.28979	4.83917
	0	105	nai			47	exp_2	1.69189	0.139088	6.24001	4.72471	5.42976
	0	107	exp_2			48	nai	1.42612	0.281363	5.51505	3.14167	4.1625
	0	107	exp_2			49	exp	1.58649	0.118369	5.5006	4.34107	4.88656
	10	107	exp_2			50	exp_2	1.70763	0.135548	6.31661	4.81668	5.51589
	0	107	exp_2			51	nai	1.42441	0.265466	5.41878	3.18655	4.15539
	0	107	exp			52	exp	1.59623	0.117664	5.55056	4.38667	4.93441
	0	107	nai			53	exp_2	1.72337	0.133078	6.40098	4.9052	5.6034
	0	107	nai			54	nai	1.42269	0.250403	5.32865	3.22939	4.14828
	0	107	exp_2			55	exp	1.60598	0.118417	5.60914	4.42629	4.98274
	0	110	nai			56	exp_2	1.73911	0.131738	6.49383	4.9897	5.69229
	0	110	exp			57	nai	1.42098	0.236334	5.24522	3.26954	4.14119
	0	110	nai			58	exp	1.61572	0.1206	5.67644	4.45989	5.03153
	0	110	exp			59	exp_2	1.75485	0.131564	6.59569	5.06974	5.7826
	0	112	nai			60	nai	1.41927	0.223447	5.16921	3.30629	4.13411
	0	112	exp			61	exp	1.62547	0.124138	5.75235	4.48766	5.0808
	0	112	exp_2			62	exp_2	1.77059	0.132558	6.70699	5.14505	5.87433
	0	112	nai			63	nai	1.41756	0.211957	5.10142	3.33878	4.12705
	7	112	exp_2			64	exp	1.63521	0.128919	5.83651	4.50999	5.13056
	0	112	nai			65	exp_2	1.78633	0.134696	6.82798	5.21551	5.96753
	1	112	nai			66	nai	1.41585	0.202104	5.04277	3.36607	4.11999
	0	112	exp			67	exp	1.64496	0.134811	5.9285	4.5274	5.1808
	5	113	nai			68	exp_2	1.80207	0.137924	6.95872	5.28117	6.0622
	0	113	nai			69	nai	1.41414	0.194136	4.9942	3.3872	4.11295
	0	113	exp_2			70	exp	1.6547	0.141676	6.02779	4.54046	5.23154
	0	4	exp			71	exp_2	1.81781	0.142168	7.09919	5.34223	6.15837
	13	4	exp			72	nai	1.41243	0.188293	4.95661	3.40122	4.10592
	0	4	exp			73	exp	1.66445	0.149378	6.13389	4.54975	5.28277
	0	4	exp_2			74	exp_2	1.83355	0.147341	7.24921	5.39899	6.25607
	0	4	exp_2			75	nai	1.41072	0.184777	4.93077	3.40737	4.0989
	1	6	exp_2			76	exp	1.6742	0.157797	6.24632	4.55579	5.3345
	0	6	nai			77	exp_2	1.84929	0.153347	7.40858	5.45179	6.35531
	0	8	exp_2			78	nai	1.40901	0.183721	4.91715	3.40514	4.09189
	0	8	exp_2			79	exp	1.68394	0.166823	6.36468	4.55906	5.38674
	0	8	exp			80	exp_2	1.86503	0.160095	7.57706	5.50104	6.45614
	0	8	nai			81	nai	1.4073	0.185167	4.91584	3.39441	4.0849
	0	8	exp			82	exp	1.69369	0.176363	6.48861	4.56	5.43949
	0	11	nai			83	exp_2	1.88077	0.167493	7.75443	5.54711	6.55856
	0	11	exp			84	nai	1.40559	0.189059	4.92657	3.37544	4.07791
	0	11	exp_2			85	exp	1.70343	0.186339	6.61784	4.55895	5.49276
	0	11	nai			86	exp_2	1.89651	0.17546	7.94046	5.5904	6.6626
	0	11	exp			87	nai	1.40387	0.195249	4.94869	3.34888	4.07094
	0	13	exp_2			88	exp	1.71318	0.196683	6.75213	4.55622	5.54655
	0	13	exp_2			89	exp_2	1.91225	0.183922	8.13497	5.63123	6.7683
	0	13	exp			90	nai	1.40216	0.203528	4.9813	3.31559	4.06398
	0	13	exp			91	exp	1.72292	0.207341	6.89132	4.55206	5.60086
	0	13	exp_2			92	exp_2	1.92799	0.192813	8.33783	5.66993	6.87568
	0	13	nai			93	nai	1.40045	0.213654	5.02339	3.27657	4.05703
	3	13	exp			94	exp	1.73267	0.218267	7.03525	4.54669	5.65571
	0	15	nai			95	exp_2	1.94373	0.202078	8.54894	5.70676	6.98475
	0	18	exp_2			96	nai	1.39874	0.225377	5.07394	3.23285	4.0501
	0	18	nai			97	exp	1.74241	0.229422	7.18384	4.54028	5.7111
	0	18	exp			98	exp_2	1.95947	0.211666	8.76824	5.74197	7.09556
	0	18	exp_2			99	nai	1.39703	0.238462	5.13199	3.18537	4.04317
	0	18	exp			100	exp	1.75216	0.240776	7.33701	4.53299	5.76703
	1	20	exp_2			101	exp_2	1.97521	0.221537	8.99569	5.77578	7.20813
	3	20	exp			102	nai	1.39532	0.252699	5.19667	3.13497	4.03626
	3	20	exp_2			103	exp	1.7619	0.2523	7.49474	4.52493	5.8235
	0	20	exp_2			104	exp_2	1.99095	0.231653	9.23132	5.80835	7.32248
	0	20	nai			105	nai	1.39361	0.267902	5.26726	3.08239	4.02936
	0	22	nai			106	exp	1.77165	0.263972	7.65699	4.51621	5.88053
	0	22	nai			107	exp_2	2.00669	0.241984	9.47515	5.83985	7.43864
	2	22	exp			108	nai	1.3919	0.283917	5.34315	3.02823	4.02247
	1	22	exp			109	exp	1.78139	0.275775	7.82377	4.50693	5.93812
	1	22	exp			110	exp_2	2.02243	0.252504	9.72726	5.87041	7.55665
	1	22	exp			111	nai	1.39019	0.300615	5.42383	2.973	4.0156
	1	25	exp			112	exp	1.79114	0.287691	7.99509	4.49716	5.99627
	0	25	nai			113	exp_2	2.03817	0.26319	9.98774	5.90015	7.67653
	0	25	nai
	0	25	nai
	0	25	exp
	9	25	exp
	0	25	exp
	0	27	exp_2
	0	27	nai
	0	27	nai
	0	29	exp_2
	0	29	nai
	3	29	exp
	0	29	nai
	0	29	exp
	2	32	exp_2
	0	32	nai
	0	32	nai
	0	32	exp_2
	0	32	exp_2
	0	32	nai
	5	32	exp
	0	32	exp
	0	34	exp_2
	2	34	exp
	1	34	exp
	0	34	exp
	0	36	exp_2
	0	36	exp
	3	36	exp
	0	36	nai
	0	39	nai
	1	39	exp
	0	39	nai
	2	39	exp
	0	39	exp_2
	0	39	exp_2
	0	39	exp_2
	0	41	exp_2
	0	41	exp
	0	43	exp
	0	43	nai
	0	43	exp
	0	43	exp_2
	0	43	exp_2
	0	46	exp_2
	0	46	exp_2
	0	46	exp_2
	0	46	exp_2
	0	46	nai
	7	46	exp
	0	46	exp
	2	48	exp_2
	6	48	exp
	0	48	exp
	1	48	nai
	0	50	nai
	6	50	nai
	0	50	nai
	0	50	nai
	0	50	exp_2
	1	50	nai
	0	53	nai
	0	53	exp
	0	53	nai
	0	53	exp
	0	53	exp
	1	55	exp_2
	4	55	exp
	0	55	nai
	0	57	exp_2
	0	57	nai
	0	57	nai
	0	57	nai
	0	57	exp
	0	57	exp
	0	57	exp_2
	0	57	exp
	0	60	exp_2
	0	60	exp_2
	1	60	nai
	2	60	exp
	0	60	nai
	0	62	exp
	0	62	exp
	0	62	nai
	0	64	exp_2
	0	64	nai
	0	64	nai
	0	64	exp_2
	0	64	exp_2
	0	64	exp_2
	8	67	nai
	0	67	nai
	0	67	nai
	21	67	exp
	5	67	exp_2
	0	67	nai
	0	69	exp_2
	0	69	exp
	1	69	exp
	0	69	exp_2
	0	69	exp_2
	0	69	exp_2
	0	69	exp
	0	71	nai
	0	71	nai
	0	74	exp_2
	0	74	nai
	0	74	exp
	2	74	exp
	0	74	nai
	0	74	exp_2
	0	76	exp_2
	0	76	nai
	0	76	exp
	0	76	exp
	0	78	exp_2
	0	78	nai
	0	78	nai
	0	78	exp
	0	78	exp
	0	78	exp
	0	78	nai
	3	78	exp
	0	81	exp_2
	0	81	nai
	5	81	exp_2
	0	83	exp_2
	1	83	nai
	0	83	exp
	1	83	exp
	0	83	exp_2
	0	85	exp_2
	0	85	exp_2
	6	85	nai
	0	85	nai
	1	85	exp
	11	88	exp
	0	88	nai
	0	88	nai
	0	90	exp_2
	0	90	exp
	1	92	nai
	0	92	exp_2
	0	92	nai
	0	95	exp_2
	0	95	exp_2
	0	95	exp
	0	95	exp
	1	97	nai
	2	99	nai
	1	99	nai
	0	99	exp_2
	0	102	exp_2
	0	102	nai
	0	102	exp
	0	102	exp
	0	102	nai
	0	102	nai
	0	102	exp
	0	102	exp
	0	102	exp
	0	102	exp
	0	102	exp
	0	102	nai

## Sheet: Supplementary Figure 2
All calculations can be reproduced using the R-script available at DOI.
trt	treatment variable, nai = catfish naive to cichlids prior to experiment, exp = catfish with prior experience with cichlid hosts, exp_2 = catfish were kept and reproduced with cichlid hosts for 7 years
catfish_days	timepoint (in days) within the experiment
fit	prediction of GLMM with negative binomial error distribution ('SM-Eggs' ~ 'catfish_days'*'trt' + 'host female total length' + (1|'experimental tank ID') where 'host female TL' was set to the average (98.25mm) and 'experimental tank ID' was set to NA
se.fit	standard errors calculated for the model predictions
UL	upper limit for error bars calculated as the exponent of (fit + se.fit)
LL	lower limit for error bars calculated as the exponent of (fit - se.fit)
Predicted_SM_Eggs	predicted sizes of catfish clutches calculated as the exponent of fit
	catfish_days	trt	fit	se.fit	UL	LL	Predicted_SM_Eggs
	1	nai	1.45292	0.579499	7.63254	2.39509	4.27559
	2	exp	1.43382	0.248055	5.3756	3.27317	4.19467
	3	exp_2	1.46104	0.262815	5.60612	3.31425	4.31046
	4	nai	1.45121	0.55917	7.46616	2.44011	4.26828
	5	exp	1.44356	0.23659	5.36636	3.34334	4.23575
	6	exp_2	1.47678	0.252134	5.63456	3.40298	4.37884
	7	nai	1.4495	0.53893	7.30405	2.48574	4.26098
	8	exp	1.45331	0.225306	5.35811	3.41439	4.27723
	9	exp_2	1.49252	0.24162	5.66408	3.4935	4.44831
	10	nai	1.44779	0.518789	7.14618	2.53198	4.2537
	11	exp	1.46305	0.214231	5.35099	3.48622	4.31912
	12	exp_2	1.50826	0.231296	5.69484	3.58575	4.51888
	13	nai	1.44608	0.49876	6.9925	2.57878	4.24643
	14	exp	1.4728	0.203399	5.34517	3.55871	4.36141
	15	exp_2	1.524	0.221188	5.727	3.67964	4.59057
	16	nai	1.44437	0.478857	6.84298	2.62613	4.23917
	17	exp	1.48254	0.19285	5.34088	3.63166	4.40412
	18	exp_2	1.53974	0.211327	5.76076	3.77506	4.66339
	19	nai	1.44266	0.459095	6.69762	2.67396	4.23192
	20	exp	1.49229	0.182634	5.33837	3.70488	4.44725
	21	exp_2	1.55548	0.201749	5.79637	3.87186	4.73738
	22	nai	1.44095	0.439495	6.55639	2.72223	4.22469
	23	exp	1.50203	0.17281	5.33795	3.7781	4.4908
	24	exp_2	1.57122	0.192497	5.8341	3.96984	4.81253
	25	nai	1.43923	0.420079	6.41933	2.77085	4.21746
	26	exp	1.51178	0.163448	5.33999	3.85098	4.53478
	27	exp_2	1.58696	0.183619	5.87427	4.06878	4.88888
	28	nai	1.43752	0.400873	6.28645	2.81975	4.21026
	29	exp	1.52152	0.154633	5.34496	3.92312	4.57919
	30	exp_2	1.6027	0.175173	5.91727	4.16839	4.96644
	31	nai	1.43581	0.38191	6.15782	2.86882	4.20306
	32	exp	1.53127	0.146464	5.35339	3.99404	4.62403
	33	exp_2	1.61844	0.167225	5.96356	4.26831	5.04522
	34	nai	1.4341	0.363226	6.0335	2.91793	4.19587
	35	exp	1.54101	0.139054	5.36591	4.06315	4.66931
	36	exp_2	1.63418	0.159848	6.01364	4.36813	5.12526
	37	nai	1.43239	0.344869	5.91362	2.96691	4.1887
	38	exp	1.55076	0.13253	5.38322	4.12979	4.71504
	39	exp_2	1.64992	0.153125	6.06811	4.46736	5.20657
	40	nai	1.43068	0.326891	5.79833	3.01557	4.18154
	41	exp	1.5605	0.127029	5.40612	4.19324	4.76121
	42	exp_2	1.66566	0.147146	6.12762	4.56544	5.28917
	43	nai	1.42897	0.309361	5.68783	3.06365	4.17439
	44	exp	1.57025	0.12269	5.43542	4.25271	4.80784
	45	exp_2	1.6814	0.142004	6.19291	4.66178	5.37308
	46	nai	1.42726	0.292358	5.58238	3.11086	4.16725
	47	exp	1.57999	0.119637	5.47192	4.30749	4.85492
	48	exp_2	1.69714	0.137794	6.26472	4.75571	5.45832
	49	nai	1.42555	0.27598	5.48231	3.15682	4.16013
	50	exp	1.58974	0.117973	5.51631	4.35692	4.90246
	51	exp_2	1.71288	0.134602	6.34383	4.8466	5.54491
	52	nai	1.42384	0.260345	5.38803	3.20109	4.15302
	53	exp	1.59948	0.117754	5.56912	4.40055	4.95047
	54	exp_2	1.72862	0.132504	6.43096	4.93383	5.63288
	55	nai	1.42212	0.245594	5.30006	3.2431	4.14592
	56	exp	1.60923	0.118989	5.6306	4.43815	4.99895
	57	exp_2	1.74436	0.13155	6.52675	5.01689	5.72224
	58	nai	1.42041	0.231897	5.21902	3.28221	4.13883
	59	exp	1.61897	0.121634	5.7008	4.46978	5.0479
	60	exp_2	1.7601	0.131766	6.63173	5.09538	5.81302
	61	nai	1.4187	0.21945	5.14566	3.31764	4.13176
	62	exp	1.62872	0.1256	5.7795	4.49568	5.09734
	63	exp_2	1.77584	0.133146	6.74624	5.16907	5.90524
	64	nai	1.41699	0.208479	5.08081	3.3485	4.12469
	65	exp	1.63846	0.130767	5.86633	4.51632	5.14725
	66	exp_2	1.79158	0.135654	6.87047	5.23792	5.99892
	67	nai	1.41528	0.199226	5.02541	3.37385	4.11764
	68	exp	1.64821	0.136998	5.96081	4.53221	5.19766
	69	exp_2	1.80732	0.13923	7.00447	5.30203	6.09409
	70	nai	1.41357	0.191942	4.9804	3.39271	4.1106
	71	exp	1.65795	0.144156	6.06242	4.54395	5.24856
	72	exp_2	1.82306	0.143794	7.14814	5.36161	6.19076
	73	nai	1.41186	0.186855	4.94666	3.40418	4.10358
	74	exp	1.6677	0.152111	6.17068	4.5521	5.29996
	75	exp_2	1.8388	0.149255	7.30131	5.41701	6.28898
	76	nai	1.41015	0.184148	4.92486	3.40757	4.09656
	77	exp	1.67744	0.160743	6.28513	4.55716	5.35186
	78	exp_2	1.85454	0.155519	7.46374	5.46858	6.38875
	79	nai	1.40844	0.183926	4.91535	3.4025	4.08956
	80	exp	1.68719	0.16995	6.40538	4.55962	5.40427
	81	exp_2	1.87028	0.162493	7.63521	5.51673	6.4901
	82	nai	1.40673	0.186198	4.91811	3.38897	4.08257
	83	exp	1.69693	0.179643	6.53111	4.55985	5.45719
	84	exp_2	1.88602	0.170089	7.81548	5.56183	6.59306
	85	nai	1.40501	0.190876	4.93272	3.36739	4.07559
	86	exp	1.70668	0.189749	6.66205	4.55821	5.51063
	87	exp_2	1.90176	0.178229	8.00436	5.60427	6.69765
	88	nai	1.4033	0.197788	4.95844	3.33848	4.06862
	89	exp	1.71642	0.200203	6.79799	4.55498	5.56459
	90	exp_2	1.9175	0.186841	8.20167	5.64435	6.80391
	91	nai	1.40159	0.20671	4.99433	3.30317	4.06166
	92	exp	1.72617	0.210955	6.93877	4.5504	5.61909
	93	exp_2	1.93324	0.195863	8.40729	5.6824	6.91184
	94	nai	1.39988	0.217396	5.03935	3.26247	4.05472
	95	exp	1.73591	0.221962	7.08426	4.54466	5.67411
	96	exp_2	1.94898	0.20524	8.62113	5.71867	7.0215
	97	nai	1.39817	0.229598	5.0925	3.2174	4.04779
	98	exp	1.74566	0.233186	7.23439	4.53794	5.72968
	99	exp_2	1.96472	0.214927	8.84315	5.75339	7.13289
	100	nai	1.39646	0.24309	5.15285	3.16885	4.04087
	101	exp	1.7554	0.244599	7.38909	4.53038	5.78579
	102	exp_2	1.98046	0.224883	9.07332	5.78676	7.24604
	103	nai	1.39475	0.257667	5.21958	3.11766	4.03396
	104	exp	1.76515	0.256175	7.54832	4.52209	5.84245
	105	exp_2	1.9962	0.235074	9.31168	5.81896	7.361
	106	nai	1.39304	0.273157	5.29199	3.06449	4.02707
	107	exp	1.7749	0.267893	7.71208	4.51318	5.89966
	108	exp_2	2.01194	0.245471	9.55826	5.85013	7.47777
	109	nai	1.39133	0.289413	5.36953	3.00992	4.02018
	110	exp	1.78464	0.279735	7.88037	4.50373	5.95744
	111	exp_2	2.02767	0.256049	9.81315	5.88041	7.5964
	112	nai	1.38962	0.306313	5.45171	2.95442	4.01331
	113	exp	1.79439	0.291686	8.05321	4.4938	6.01578
	1	exp_2	1.45055	0.270018	5.58771	3.25611	4.26547
	2	nai	1.45235	0.572713	7.5766	2.41003	4.27315
	3	exp	1.43706	0.244215	5.37242	3.29646	4.20832
	4	exp_2	1.46629	0.259237	5.61549	3.34362	4.33314
	5	nai	1.45064	0.552413	7.41165	2.45525	4.26585
	6	exp	1.44681	0.232808	5.3635	3.36693	4.24953
	7	exp_2	1.48203	0.24861	5.64427	3.43295	4.40188
	8	nai	1.44893	0.532204	7.25096	2.50109	4.25855
	9	exp	1.45655	0.22159	5.3556	3.43825	4.29115
	10	exp_2	1.49777	0.238157	5.67419	3.52406	4.47171
	11	nai	1.44722	0.5121	7.09449	2.54752	4.25127
	12	exp	1.4663	0.210591	5.3489	3.51032	4.33317
	13	exp_2	1.51351	0.227901	5.70539	3.61687	4.54265
	14	nai	1.44551	0.492111	6.9422	2.59451	4.24401
	15	exp	1.47604	0.199849	5.34356	3.58298	4.3756
	16	exp_2	1.52925	0.217872	5.73806	3.71129	4.61472
	17	nai	1.4438	0.472253	6.79407	2.64202	4.23675
	18	exp	1.48579	0.189405	5.33983	3.65605	4.41845
	19	exp_2	1.54499	0.208101	5.77242	3.80718	4.68792
	20	nai	1.44209	0.452543	6.65008	2.69	4.22951
	21	exp	1.49553	0.179312	5.33798	3.72931	4.46172
	22	exp_2	1.56073	0.198626	5.8087	3.9044	4.7623
	23	nai	1.44037	0.433002	6.51024	2.7384	4.22228
	24	exp	1.50528	0.169634	5.33833	3.80245	4.50541
	25	exp_2	1.57647	0.189493	5.8472	4.00273	4.83785
	26	nai	1.43866	0.413652	6.37457	2.78713	4.21506
	27	exp	1.51502	0.160445	5.3413	3.87513	4.54953
	28	exp_2	1.59221	0.180753	5.88827	4.10192	4.91459
	29	nai	1.43695	0.394524	6.2431	2.8361	4.20785
	30	exp	1.52477	0.151833	5.34736	3.94692	4.59409
	31	exp_2	1.60795	0.172465	5.93231	4.20168	4.99256
	32	nai	1.43524	0.375649	6.11589	2.8852	4.20066
	33	exp	1.53451	0.143903	5.35708	4.01731	4.63907
	34	exp_2	1.62369	0.164699	5.9798	4.30161	5.07176
	35	nai	1.43353	0.357068	5.99304	2.93428	4.19348
	36	exp	1.54426	0.136774	5.37111	4.08567	4.6845
	37	exp_2	1.63943	0.15753	6.03127	4.40129	5.15222
	38	nai	1.43182	0.338831	5.87468	2.98318	4.18631
	39	exp	1.55401	0.130576	5.39019	4.15133	4.73038
	40	exp_2	1.65517	0.151045	6.08735	4.50021	5.23396
	41	nai	1.43011	0.320995	5.76096	3.03167	4.17915
	42	exp	1.56375	0.125447	5.41513	4.21354	4.7767
	43	exp_2	1.67091	0.145334	6.14871	4.59778	5.31699
	44	nai	1.4284	0.30363	5.65211	3.0795	4.17201
	45	exp	1.5735	0.121524	5.44675	4.27153	4.82348
	46	exp_2	1.68665	0.140493	6.21608	4.69339	5.40134
	47	nai	1.42669	0.286824	5.54841	3.12634	4.16488
	48	exp	1.58324	0.118924	5.48581	4.32458	4.87071
	49	exp_2	1.70239	0.136613	6.29025	4.78638	5.48703
	50	nai	1.42498	0.270679	5.45022	3.17179	4.15776
	51	exp	1.59299	0.117737	5.53296	4.37212	4.91841
	52	exp_2	1.71813	0.133778	6.37195	4.87611	5.57408
	53	nai	1.42327	0.255322	5.35798	3.21537	4.15065
	54	exp	1.60273	0.118005	5.58864	4.41376	4.96658
	55	exp_2	1.73387	0.132057	6.4619	4.96201	5.66251
	56	nai	1.42155	0.240902	5.27224	3.2565	4.14356
	57	exp	1.61248	0.119718	5.65304	4.44935	5.01521
	58	exp_2	1.74961	0.131492	6.5607	5.04357	5.75234
	59	nai	1.41984	0.227598	5.19367	3.29447	4.13647
	60	exp	1.62222	0.122815	5.72611	4.47903	5.06433
	61	exp_2	1.76535	0.132098	6.66883	5.12048	5.84359
	62	nai	1.41813	0.215618	5.12305	3.32848	4.1294
	63	exp	1.63197	0.127195	5.80757	4.50312	5.11392
	64	exp_2	1.78109	0.133859	6.78656	5.19256	5.9363
	65	nai	1.41642	0.205191	5.06125	3.35761	4.12234
	66	exp	1.64171	0.132732	5.897	4.52211	5.164
	67	exp_2	1.79683	0.136731	6.91406	5.25981	6.03047
	68	nai	1.41471	0.196568	5.00921	3.3809	4.11529
	69	exp	1.65146	0.139288	5.99391	4.53656	5.21457
	70	exp_2	1.81257	0.140646	7.05129	5.32237	6.12614
	71	nai	1.413	0.189991	4.96787	3.39739	4.10826
	72	exp	1.6612	0.146726	6.0978	4.54704	5.26563
	73	exp_2	1.82831	0.145519	7.19815	5.38053	6.22333
	74	nai	1.41129	0.185681	4.93804	3.40623	4.10124
	75	exp	1.67095	0.154918	6.20816	4.5541	5.3172
	76	exp_2	1.84404	0.151258	7.35443	5.4346	6.32206
	77	nai	1.40958	0.183795	4.92031	3.40683	4.09422
	78	exp	1.68069	0.163753	6.32459	4.55825	5.36927
	79	exp_2	1.85978	0.157769	7.51991	5.48499	6.42235
	80	nai	1.40787	0.184409	4.91492	3.39892	4.08723
	81	exp	1.69044	0.173131	6.4467	4.55992	5.42185
	82	exp_2	1.87552	0.16496	7.69433	5.53208	6.52424
	83	nai	1.40616	0.187497	4.92169	3.38265	4.08024
	84	exp	1.70018	0.182969	6.57419	4.5595	5.47495
	85	exp_2	1.89126	0.172746	7.8775	5.57626	6.62774
	86	nai	1.40444	0.192942	4.9401	3.35853	4.07326
	87	exp	1.70993	0.193197	6.70682	4.5573	5.52856
	88	exp_2	1.907	0.181051	8.0692	5.61787	6.73288
	89	nai	1.40273	0.200551	4.96933	3.32737	4.0663
	90	exp	1.71967	0.203756	6.84439	4.55359	5.5827
	91	exp_2	1.92274	0.189806	8.26929	5.65725	6.8397
	92	nai	1.40102	0.210089	5.00837	3.29015	4.05935
	93	exp	1.72942	0.214598	6.98675	4.5486	5.63737
	94	exp_2	1.93848	0.198951	8.47766	5.69468	6.9482
	95	nai	1.39931	0.221307	5.05621	3.24789	4.05241
	96	exp	1.73916	0.225681	7.1338	4.54252	5.69258
	97	exp_2	1.95422	0.208437	8.69423	5.7304	7.05843
	98	nai	1.3976	0.233963	5.11186	3.20156	4.04548
	99	exp	1.74891	0.236971	7.28545	4.53551	5.74832
	100	exp_2	1.96996	0.218218	8.91897	5.76465	7.17041
	101	nai	1.39589	0.247837	5.17442	3.15205	4.03857
	102	exp	1.75865	0.248441	7.44166	4.52769	5.80461
	103	exp_2	1.9857	0.228255	9.15187	5.79762	7.28416
	104	nai	1.39418	0.262737	5.24311	3.10012	4.03166
	105	exp	1.7684	0.260066	7.6024	4.51919	5.86146
	106	exp_2	2.00144	0.238518	9.39296	5.82946	7.39972
	107	nai	1.39247	0.278497	5.3173	3.04643	4.02477
	108	exp	1.77814	0.271827	7.76767	4.51009	5.91886
	109	exp_2	2.01718	0.248978	9.6423	5.86032	7.51711
	110	nai	1.39076	0.29498	5.39643	2.9915	4.01789
	111	exp	1.78789	0.283707	7.93748	4.50047	5.97682
	112	exp_2	2.03292	0.259611	9.89998	5.89032	7.63636
	113	nai	1.38905	0.312072	5.48007	2.93578	4.01102
	1	exp	1.43057	0.251912	5.37887	3.25	4.18107
	2	exp_2	1.4558	0.266408	5.59687	3.28508	4.28791
	3	nai	1.45178	0.565937	7.52114	2.42503	4.27072
	4	exp	1.44031	0.240393	5.36934	3.31985	4.22201
	5	exp_2	1.47154	0.255677	5.62496	3.3732	4.35593
	6	nai	1.45007	0.545666	7.35762	2.47046	4.26341
	7	exp	1.45006	0.229046	5.36075	3.39061	4.26336
	8	exp_2	1.48728	0.245105	5.65411	3.46313	4.42503
	9	nai	1.44836	0.525491	7.19834	2.5165	4.25613
	10	exp	1.4598	0.217898	5.35323	3.4622	4.30511
	11	exp_2	1.50302	0.234715	5.68444	3.55481	4.49523
	12	nai	1.44665	0.505423	7.04326	2.56312	4.24885
	13	exp	1.46955	0.20698	5.34696	3.53448	4.34727
	14	exp_2	1.51876	0.224531	5.71611	3.64817	4.56655
	15	nai	1.44494	0.485476	6.89236	2.61029	4.24159
	16	exp	1.47929	0.196332	5.34213	3.6073	4.38984
	17	exp_2	1.5345	0.214584	5.74932	3.74309	4.63899
	18	nai	1.44323	0.465666	6.74561	2.65797	4.23434
	19	exp	1.48904	0.185999	5.33899	3.68046	4.43283
	20	exp_2	1.55024	0.204908	5.78428	3.83945	4.71259
	21	nai	1.44152	0.44601	6.60301	2.70609	4.2271
	22	exp	1.49878	0.176037	5.33783	3.75371	4.47624
	23	exp_2	1.56598	0.195542	5.82127	3.93706	4.78735
	24	nai	1.4398	0.426529	6.46455	2.75461	4.21987
	25	exp	1.50853	0.166512	5.33901	3.82675	4.52007
	26	exp_2	1.58172	0.186533	5.86058	4.03571	4.86329
	27	nai	1.43809	0.40725	6.33027	2.80343	4.21266
	28	exp	1.51827	0.157505	5.34295	3.89919	4.56434
	29	exp_2	1.59746	0.177937	5.9026	4.13513	4.94045
	30	nai	1.43638	0.388202	6.20022	2.85246	4.20546
	31	exp	1.52802	0.149109	5.35016	3.97057	4.60903
	32	exp_2	1.6132	0.169815	5.94773	4.23499	5.01882
	33	nai	1.43467	0.36942	6.07445	2.90157	4.19827
	34	exp	1.53776	0.141432	5.36124	4.04035	4.65417
	35	exp_2	1.62894	0.162239	5.99649	4.33489	5.09844
	36	nai	1.43296	0.350949	5.95308	2.95061	4.19109
	37	exp	1.54751	0.134598	5.37687	4.1079	4.69975
	38	exp_2	1.64467	0.155288	6.04942	4.43438	5.17933
	39	nai	1.43125	0.332838	5.83624	2.9994	4.18392
	40	exp	1.55725	0.128741	5.39781	4.17249	4.74577
	41	exp_2	1.66041	0.14905	6.10718	4.53291	5.26149
	42	nai	1.42954	0.31515	5.72412	3.0477	4.17677
	43	exp	1.567	0.123999	5.42489	4.23338	4.79224
	44	exp_2	1.67615	0.143619	6.17046	4.6299	5.34496
	45	nai	1.42783	0.297962	5.61695	3.09524	4.16963
	46	exp	1.57674	0.120505	5.45891	4.28979	4.83917
	47	exp_2	1.69189	0.139088	6.24001	4.72471	5.42976
	48	nai	1.42612	0.281363	5.51505	3.14167	4.1625
	49	exp	1.58649	0.118369	5.5006	4.34107	4.88656
	50	exp_2	1.70763	0.135548	6.31661	4.81668	5.51589
	51	nai	1.42441	0.265466	5.41878	3.18655	4.15539
	52	exp	1.59623	0.117664	5.55056	4.38667	4.93441
	53	exp_2	1.72337	0.133078	6.40098	4.9052	5.6034
	54	nai	1.42269	0.250403	5.32865	3.22939	4.14828
	55	exp	1.60598	0.118417	5.60914	4.42629	4.98274
	56	exp_2	1.73911	0.131738	6.49383	4.9897	5.69229
	57	nai	1.42098	0.236334	5.24522	3.26954	4.14119
	58	exp	1.61572	0.1206	5.67644	4.45989	5.03153
	59	exp_2	1.75485	0.131564	6.59569	5.06974	5.7826
	60	nai	1.41927	0.223447	5.16921	3.30629	4.13411
	61	exp	1.62547	0.124138	5.75235	4.48766	5.0808
	62	exp_2	1.77059	0.132558	6.70699	5.14505	5.87433
	63	nai	1.41756	0.211957	5.10142	3.33878	4.12705
	64	exp	1.63521	0.128919	5.83651	4.50999	5.13056
	65	exp_2	1.78633	0.134696	6.82798	5.21551	5.96753
	66	nai	1.41585	0.202104	5.04277	3.36607	4.11999
	67	exp	1.64496	0.134811	5.9285	4.5274	5.1808
	68	exp_2	1.80207	0.137924	6.95872	5.28117	6.0622
	69	nai	1.41414	0.194136	4.9942	3.3872	4.11295
	70	exp	1.6547	0.141676	6.02779	4.54046	5.23154
	71	exp_2	1.81781	0.142168	7.09919	5.34223	6.15837
	72	nai	1.41243	0.188293	4.95661	3.40122	4.10592
	73	exp	1.66445	0.149378	6.13389	4.54975	5.28277
	74	exp_2	1.83355	0.147341	7.24921	5.39899	6.25607
	75	nai	1.41072	0.184777	4.93077	3.40737	4.0989
	76	exp	1.6742	0.157797	6.24632	4.55579	5.3345
	77	exp_2	1.84929	0.153347	7.40858	5.45179	6.35531
	78	nai	1.40901	0.183721	4.91715	3.40514	4.09189
	79	exp	1.68394	0.166823	6.36468	4.55906	5.38674
	80	exp_2	1.86503	0.160095	7.57706	5.50104	6.45614
	81	nai	1.4073	0.185167	4.91584	3.39441	4.0849
	82	exp	1.69369	0.176363	6.48861	4.56	5.43949
	83	exp_2	1.88077	0.167493	7.75443	5.54711	6.55856
	84	nai	1.40559	0.189059	4.92657	3.37544	4.07791
	85	exp	1.70343	0.186339	6.61784	4.55895	5.49276
	86	exp_2	1.89651	0.17546	7.94046	5.5904	6.6626
	87	nai	1.40387	0.195249	4.94869	3.34888	4.07094
	88	exp	1.71318	0.196683	6.75213	4.55622	5.54655
	89	exp_2	1.91225	0.183922	8.13497	5.63123	6.7683
	90	nai	1.40216	0.203528	4.9813	3.31559	4.06398
	91	exp	1.72292	0.207341	6.89132	4.55206	5.60086
	92	exp_2	1.92799	0.192813	8.33783	5.66993	6.87568
	93	nai	1.40045	0.213654	5.02339	3.27657	4.05703
	94	exp	1.73267	0.218267	7.03525	4.54669	5.65571
	95	exp_2	1.94373	0.202078	8.54894	5.70676	6.98475
	96	nai	1.39874	0.225377	5.07394	3.23285	4.0501
	97	exp	1.74241	0.229422	7.18384	4.54028	5.7111
	98	exp_2	1.95947	0.211666	8.76824	5.74197	7.09556
	99	nai	1.39703	0.238462	5.13199	3.18537	4.04317
	100	exp	1.75216	0.240776	7.33701	4.53299	5.76703
	101	exp_2	1.97521	0.221537	8.99569	5.77578	7.20813
	102	nai	1.39532	0.252699	5.19667	3.13497	4.03626
	103	exp	1.7619	0.2523	7.49474	4.52493	5.8235
	104	exp_2	1.99095	0.231653	9.23132	5.80835	7.32248
	105	nai	1.39361	0.267902	5.26726	3.08239	4.02936
	106	exp	1.77165	0.263972	7.65699	4.51621	5.88053
	107	exp_2	2.00669	0.241984	9.47515	5.83985	7.43864
	108	nai	1.3919	0.283917	5.34315	3.02823	4.02247
	109	exp	1.78139	0.275775	7.82377	4.50693	5.93812
	110	exp_2	2.02243	0.252504	9.72726	5.87041	7.55665
	111	nai	1.39019	0.300615	5.42383	2.973	4.0156
	112	exp	1.79114	0.287691	7.99509	4.49716	5.99627
	113	exp_2	2.03817	0.26319	9.98774	5.90015	7.67653

## Sheet: Supplementary Figure 3
All calculations can be reproduced using the R-script available at DOI.
Host_Eggs	host clutch sizes
trt	treatment variable, nai = catfish naive to cichlids prior to experiment, exp = catfish with prior experience with cichlid hosts, exp_2 = catfish were kept and reproduced with cichlid hosts for 7 years
catfish_days	timepoint (in days) within the experiment
	catfish_days	Host_eggs	trt			trt	treatment variable, nai = catfish naive to cichlids prior to experiment, exp = catfish with prior experience with cichlid hosts, exp_2 = catfish were kept and reproduced with cichlid hosts for 7 years
	14	133	nai			catfish_days	timepoint (in days) within the experiment
	14	59	nai			fit	prediction of GLMM with Gaussian error distribution ('Host_Eggs' ~ 'catfish_days'*'trt' + 'host female total length' + 'cycle' + (1|'experimental tank ID') where 'host female TL' was set to the average (98.25mm), cycle (representing the two phases of the experiment) was fixed at a mean value (1.405), and 'experimental tank ID' was set to NA
	14	83	exp			se.fit	standard errors calculated for the model predictions
	15	48	exp_2			UL	upper limit for error bars calculated as the exponent of (fit + se.fit)
	15	72	nai			LL	lower limit for error bars calculated as the exponent of (fit - se.fit)
	15	108	nai			Predicted_Host_Eggs	predicted sizes of catfish clutches calculated as the exponent of fit
	15	95	nai
	15	96	exp			catfish_days	trt	fit	se.fit	UL	LL	Predicted_Host_Eggs
	16	92	nai			1	nai	107.727	8.5704	116.298	99.1568	107.727
	16	82	exp_2			2	exp	92.0228	8.56494	100.588	83.4579	92.0228
	19	86	nai			3	exp_2	90.3302	8.63238	98.9626	81.6979	90.3302
	19	108	exp_2			4	nai	107.039	8.51295	115.552	98.5265	107.039
	19	116	nai			5	exp	91.3351	8.50937	99.8445	82.8257	91.3351
	19	82	nai			6	exp_2	89.6426	8.57789	98.2204	81.0647	89.6426
	19	12	exp			7	nai	106.352	8.45819	114.81	97.8936	106.352
	21	86	exp			8	exp	90.6474	8.45652	99.1039	82.1909	90.6474
	21	7	exp_2			9	exp_2	88.9549	8.52611	97.481	80.4288	88.9549
	23	64	exp_2			10	nai	105.664	8.40618	114.07	97.2579	105.664
	23	76	nai			11	exp	89.9597	8.40644	98.3662	81.5533	89.9597
	23	104	nai			12	exp_2	88.2672	8.47709	96.7443	79.7901	88.2672
	23	64	exp			13	nai	104.976	8.35697	113.333	96.6195	104.976
	23	82	exp			14	exp	89.2721	8.35919	97.6312	80.9129	89.2721
	26	133	nai			15	exp_2	87.5795	8.43088	96.0104	79.1486	87.5795
	26	45	exp_2			16	nai	104.289	8.31061	112.599	95.9781	104.289
	26	94	exp			17	exp	88.5844	8.3148	96.8992	80.2696	88.5844
	26	74	exp_2			18	exp_2	86.8918	8.38753	95.2793	78.5043	86.8918
	26	69	exp			19	nai	103.601	8.26714	111.868	95.3339	103.601
	27	100	exp			20	exp	87.8967	8.27333	96.17	79.6233	87.8967
	27	86	exp			21	exp_2	86.2041	8.34708	94.5512	77.857	86.2041
	27	94	exp_2			22	nai	102.913	8.22661	111.14	94.6868	102.913
	28	42	nai			23	exp	87.209	8.23482	95.4438	78.9742	87.209
	28	91	exp_2			24	exp_2	85.5164	8.30957	93.826	77.2069	85.5164
	28	78	exp_2			25	nai	102.226	8.18907	110.415	94.0366	102.226
	28	82	nai			26	exp	86.5213	8.19931	94.7206	78.322	86.5213
	28	163	nai			27	exp_2	84.8287	8.27505	93.1038	76.5537	84.8287
	28	82	exp			28	nai	101.538	8.15456	109.693	93.3834	101.538
	29	60	nai			29	exp	85.8336	8.16684	94.0005	77.6668	85.8336
	29	28	nai			30	exp_2	84.1411	8.24354	92.3846	75.8975	84.1411
	29	86	exp_2			31	nai	100.85	8.12312	108.973	92.7272	100.85
	29	69	exp_2			32	exp	85.1459	8.13745	93.2834	77.0085	85.1459
	29	20	exp_2			33	exp_2	83.4534	8.2151	91.6685	75.2383	83.4534
	29	86	exp			34	nai	100.163	8.09477	108.257	92.0679	100.163
	30	91	nai			35	exp	84.4582	8.11117	92.5694	76.3471	84.4582
	30	104	nai			36	exp_2	82.7657	8.18973	90.9554	74.576	82.7657
	30	83	exp			37	nai	99.4749	8.06956	107.544	91.4054	99.4749
	30	96	exp			38	exp	83.7706	8.08803	91.8586	75.6825	83.7706
	30	58	exp			39	exp_2	82.078	8.16749	90.2455	73.9105	82.078
	30	122	nai			40	nai	98.7873	8.04751	106.835	90.7397	98.7873
	30	118	nai			41	exp	83.0829	8.06806	91.1509	75.0148	83.0829
	33	75	exp			42	exp_2	81.3903	8.14839	89.5387	73.2419	81.3903
	33	45	exp			43	nai	98.0996	8.02865	106.128	90.0709	98.0996
	33	75	exp			44	exp	82.3952	8.05128	90.4465	74.3439	82.3952
	33	67	exp_2			45	exp_2	80.7026	8.13245	88.8351	72.5702	80.7026
	33	43	exp_2			46	nai	97.4119	8.01301	105.425	89.3989	97.4119
	33	82	nai			47	exp	81.7075	8.03771	89.7452	73.6698	81.7075
	33	57	exp			48	exp_2	80.0149	8.11969	88.1346	71.8953	80.0149
	33	38	exp			49	nai	96.7242	8.00059	104.725	88.7236	96.7242
	33	39	exp_2			50	exp	81.0198	8.02737	89.0472	72.9924	81.0198
	33	78	exp_2			51	exp_2	79.3273	8.11013	87.4374	71.2171	79.3273
	33	32	exp_2			52	nai	96.0365	7.99142	104.028	88.0451	96.0365
	33	88	exp			53	exp	80.3321	8.02027	88.3524	72.3119	80.3321
	33	121	exp			54	exp_2	78.6396	8.10378	86.7433	70.5358	78.6396
	34	67	nai			55	nai	95.3488	7.98551	103.334	87.3633	95.3488
	34	55	exp			56	exp	79.6444	8.01642	87.6609	71.628	79.6444
	34	42	exp_2			57	exp_2	77.9519	8.10064	86.0525	69.8512	77.9519
	34	64	exp			58	nai	94.6611	7.98286	102.644	86.6783	94.6611
	34	18	exp_2			59	exp	78.9568	8.01582	86.9726	70.9409	78.9568
	34	72	nai			60	exp_2	77.2642	8.10073	85.3649	69.1635	77.2642
	34	36	exp_2			61	nai	93.9734	7.98348	101.957	85.99	93.9734
	35	122	nai			62	exp	78.2691	8.01847	86.2875	70.2506	78.2691
	35	67	exp			63	exp_2	76.5765	8.10403	84.6805	68.4725	76.5765
	35	87	exp_2			64	nai	93.2858	7.98737	101.273	85.2984	93.2858
	35	84	exp			65	exp	77.5814	8.02438	85.6058	69.557	77.5814
	35	127	nai			66	exp_2	75.8888	8.11055	83.9994	67.7783	75.8888
	36	91	nai			67	nai	92.5981	7.99452	100.593	84.6036	92.5981
	36	93	exp			68	exp	76.8937	8.03353	84.9272	68.8602	76.8937
	36	117	exp_2			69	exp_2	75.2011	8.12028	83.3214	67.0809	75.2011
	36	79	nai			70	nai	91.9104	8.00492	99.9153	83.9055	91.9104
	36	122	nai			71	exp	76.206	8.04591	84.2519	68.1601	76.206
	37	47	nai			72	exp_2	74.5135	8.13321	82.6467	66.3802	74.5135
	37	106	nai			73	nai	91.2227	8.01856	99.2413	83.2041	91.2227
	40	109	nai			74	exp	75.5183	8.06151	83.5798	67.4568	75.5183
	40	88	exp			75	exp_2	73.8258	8.14931	81.9751	65.6765	73.8258
	40	69	nai			76	nai	90.535	8.03543	98.5704	82.4996	90.535
	40	59	nai			77	exp	74.8306	8.08031	82.9109	66.7503	74.8306
	40	68	nai			78	exp_2	73.1381	8.16858	81.3067	64.9695	73.1381
	40	218	exp			79	nai	89.8473	8.0555	97.9028	81.7918	89.8473
	40	86	exp			80	exp	74.1429	8.10229	82.2452	66.0407	74.1429
	40	74	exp			81	exp_2	72.4504	8.19099	80.6414	64.2594	72.4504
	41	193	nai			82	nai	89.1596	8.07875	97.2384	81.0809	89.1596
	41	96	exp_2			83	exp	73.4553	8.12742	81.5827	65.3278	73.4553
	41	66	exp_2			84	exp_2	71.7627	8.21652	79.9792	63.5462	71.7627
	41	58	exp			85	nai	88.472	8.10516	96.5771	80.3668	88.472
	43	58	nai			86	exp	72.7676	8.15567	80.9232	64.6119	72.7676
	43	95	nai			87	exp_2	71.075	8.24513	79.3201	62.8299	71.075
	43	61	nai			88	nai	87.7843	8.13468	95.919	79.6496	87.7843
	43	7	exp_2			89	exp	72.0799	8.187	80.2669	63.8929	72.0799
	44	87	nai			90	exp_2	70.3873	8.27679	78.6641	62.1105	70.3873
	44	136	exp_2			91	nai	87.0966	8.1673	95.2639	78.9293	87.0966
	44	121	nai			92	exp	71.3922	8.2214	79.6136	63.1708	71.3922
	45	92	nai			93	exp_2	69.6996	8.31147	78.0111	61.3882	69.6996
	45	115	nai			94	nai	86.4089	8.20296	94.6119	78.2059	86.4089
	45	55	nai			95	exp	70.7045	8.25881	78.9633	62.4457	70.7045
	47	76	exp			96	exp_2	69.012	8.34914	77.3611	60.6628	69.012
	49	103	nai			97	nai	85.7212	8.24164	93.9628	77.4796	85.7212
	49	58	nai			98	exp	70.0168	8.29919	78.316	61.7176	70.0168
	49	62	nai			99	exp_2	68.3243	8.38974	76.714	59.9345	68.3243
	49	101	exp			100	nai	85.0335	8.28328	93.3168	76.7502	85.0335
	49	116	exp			101	exp	69.3291	8.34251	77.6717	60.9866	69.3291
	51	93	nai			102	exp_2	67.6366	8.43324	76.0698	59.2033	67.6366
	51	82	exp			103	nai	84.3458	8.32785	92.6737	76.018	84.3458
	51	45	exp_2			104	exp	68.6415	8.38872	77.0302	60.2527	68.6415
	51	57	exp_2			105	exp_2	66.9489	8.4796	75.4285	58.4693	66.9489
	51	101	exp_2			106	nai	83.6582	8.3753	92.0335	75.2828	83.6582
	51	74	nai			107	exp	67.9538	8.43776	76.3915	59.516	67.9538
	51	103	exp			108	exp_2	66.2612	8.52877	74.79	57.7324	66.2612
	51	30	exp_2			109	nai	82.9705	8.42558	91.396	74.5449	82.9705
	54	128	nai			110	exp	67.2661	8.48959	75.7557	58.7765	67.2661
	54	91	nai			111	exp_2	65.5735	8.58069	74.1542	56.9928	65.5735
	54	90	exp			112	nai	82.2828	8.47864	90.7614	73.8041	82.2828
	54	96	exp			113	exp	66.5784	8.54417	75.1226	58.0342	66.5784
	54	32	exp_2			1	exp_2	90.7887	8.67019	99.4589	82.1185	90.7887
	56	71	nai			2	nai	107.498	8.55095	116.049	98.947	107.498
	56	148	nai			3	exp	91.7936	8.54611	100.34	83.2475	91.7936
	56	70	exp			4	exp_2	90.101	8.61392	98.7149	81.4871	90.101
	56	100	exp			5	nai	106.81	8.49439	115.305	98.3159	106.81
	56	104	exp_2			6	exp	91.1059	8.49145	99.5973	82.6144	91.1059
	56	34	exp_2			7	exp_2	89.4133	8.56033	97.9736	80.853	89.4133
	56	59	exp_2			8	nai	106.123	8.44055	114.563	97.682	106.123
	56	104	nai			9	exp	90.4182	8.43952	98.8577	81.9787	90.4182
	56	71	exp			10	exp_2	88.7256	8.50946	97.2351	80.2162	88.7256
	56	96	exp			11	nai	105.435	8.38946	113.824	97.0454	105.435
	56	115	nai			12	exp	89.7305	8.39037	98.1209	81.3401	89.7305
	56	124	nai			13	exp_2	88.038	8.46137	96.4993	79.5766	88.038
	56	119	exp_2			14	nai	104.747	8.3412	113.088	96.406	104.747
	56	89	exp			15	exp	89.0428	8.34407	97.3869	80.6988	89.0428
	56	49	exp			16	exp_2	87.3503	8.41611	95.7664	78.9342	87.3503
	56	54	exp			17	nai	104.06	8.29579	112.355	95.7637	104.06
	57	106	nai			18	exp	88.3551	8.30065	96.6558	80.0545	88.3551
	57	57	exp			19	exp_2	86.6626	8.37372	95.0363	78.2889	86.6626
	57	76	exp_2			20	nai	103.372	8.2533	111.625	95.1185	103.372
	57	26	exp_2			21	exp	87.6674	8.26016	95.9276	79.4073	87.6674
	57	75	exp_2			22	exp_2	85.9749	8.33425	94.3091	77.6406	85.9749
	58	107	exp			23	nai	102.684	8.21377	110.898	94.4704	102.684
	61	95	exp			24	exp	86.9798	8.22265	95.2024	78.7571	86.9798
	61	64	exp			25	exp_2	85.2872	8.29773	93.5849	76.9895	85.2872
	61	101	exp			26	nai	101.996	8.17723	110.174	93.8192	101.996
	61	161	exp_2			27	exp	86.2921	8.18815	94.4802	78.1039	86.2921
	61	96	exp_2			28	exp_2	84.5995	8.26421	92.8637	76.3353	84.5995
	61	75	exp			29	nai	101.309	8.14374	109.453	93.165	101.309
	61	70	nai			30	exp	85.6044	8.1567	93.7611	77.4477	85.6044
	63	101	nai			31	exp_2	83.9118	8.23372	92.1456	75.6781	83.9118
	63	54	nai			32	nai	100.621	8.11332	108.734	92.5078	100.621
	63	46	nai			33	exp	84.9167	8.12835	93.045	76.7884	84.9167
	63	54	nai			34	exp_2	83.2241	8.2063	91.4304	75.0178	83.2241
	63	84	nai			35	nai	99.9334	8.08602	108.019	91.8474	99.9334
	63	94	nai			36	exp	84.229	8.10311	92.3321	76.1259	84.229
	64	40	exp			37	exp_2	82.5365	8.18197	90.7184	74.3545	82.5365
	64	102	nai			38	nai	99.2457	8.06186	107.308	91.1839	99.2457
	64	128	nai			39	exp	83.5413	8.08102	91.6224	75.4603	83.5413
	65	83	nai			40	exp_2	81.8488	8.16077	90.0095	73.688	81.8488
	65	85	exp			41	nai	98.558	8.04087	106.599	90.5172	98.558
	65	101	exp_2			42	exp	82.8536	8.06211	90.9158	74.7915	82.8536
	65	125	nai			43	exp_2	81.1611	8.14272	89.3038	73.0184	81.1611
	65	47	exp_2			44	nai	97.8703	8.02308	105.893	89.8473	97.8703
	65	107	nai			45	exp	82.166	8.0464	90.2124	74.1196	82.166
	65	17	exp_2			46	exp_2	80.4734	8.12784	88.6012	72.3456	80.4734
	68	46	exp			47	nai	97.1827	8.00851	105.191	89.1741	97.1827
	68	154	exp			48	exp	81.4783	8.03391	89.5122	73.4444	81.4783
	68	95	exp			49	exp_2	79.7857	8.11615	87.9019	71.6696	79.7857
	68	88	exp			50	nai	96.495	7.99717	104.492	88.4978	96.495
	70	83	nai			51	exp	80.7906	8.02464	88.8152	72.7659	80.7906
	70	113	nai			52	exp_2	79.098	8.10765	87.2057	70.9904	79.098
	70	68	exp			53	nai	95.8073	7.98909	103.796	87.8182	95.8073
	70	77	exp_2			54	exp	80.1029	8.01862	88.1215	72.0843	80.1029
	70	99	nai			55	exp_2	78.4103	8.10237	86.5127	70.308	78.4103
	70	99	nai			56	nai	95.1196	7.98427	103.104	87.1353	95.1196
	71	132	exp_2			57	exp	79.4152	8.01586	87.4311	71.3994	79.4152
	71	97	nai			58	exp_2	77.7227	8.10031	85.823	69.6223	77.7227
	72	84	nai			59	nai	94.4319	7.98271	102.415	86.4492	94.4319
	72	88	nai			60	exp	78.7275	8.01634	86.7439	70.7112	78.7275
	72	63	nai			61	exp_2	77.035	8.10147	85.1364	68.9335	77.035
	75	104	nai			62	nai	93.7442	7.98442	101.729	85.7598	93.7442
	75	90	exp_2			63	exp	78.0398	8.02008	86.0599	70.0198	78.0398
	75	84	exp_2			64	exp_2	76.3473	8.10585	84.4531	68.2414	76.3473
	75	34	exp_2			65	nai	93.0565	7.98939	101.046	85.0671	93.0565
	75	50	exp			66	exp	77.3522	8.02707	85.3792	69.3251	77.3522
	77	111	exp			67	exp_2	75.6596	8.11344	83.773	67.5462	75.6596
	77	70	nai			68	nai	92.3688	7.99762	100.366	84.3712	92.3688
	77	123	nai			69	exp	76.6645	8.0373	84.7018	68.6272	76.6645
	77	80	exp			70	exp_2	74.9719	8.12423	83.0961	66.8477	74.9719
	77	96	exp			71	nai	91.6812	8.00911	99.6903	83.6721	91.6812
	77	96	exp_2			72	exp	75.9768	8.05075	84.0275	67.926	75.9768
	78	127	exp			73	exp_2	74.2842	8.13822	82.4224	66.146	74.2842
	78	16	exp			74	nai	90.9935	8.02383	99.0173	82.9696	90.9935
	79	104	nai			75	exp	75.2891	8.06742	83.3565	67.2217	75.2891
	79	97	nai			76	exp_2	73.5965	8.15539	81.7519	65.4412	73.5965
	79	76	exp			77	nai	90.3058	8.04177	98.3476	82.264	90.3058
	79	0	nai			78	exp	74.6014	8.08729	82.6887	66.5141	74.6014
	79	75	exp			79	exp_2	72.9088	8.1757	81.0846	64.7331	72.9088
	79	128	nai			80	nai	89.6181	8.0629	97.681	81.5552	89.6181
	82	51	exp_2			81	exp	73.9137	8.11032	82.024	65.8034	73.9137
	82	83	exp_2			82	exp_2	72.2212	8.19915	80.4203	64.022	72.2212
	82	74	exp_2			83	nai	88.9304	8.0872	97.0176	80.8432	88.9304
	82	63	exp_2			84	exp	73.226	8.13649	81.3625	65.0895	73.226
	82	91	nai			85	exp_2	71.5335	8.22571	79.7592	63.3078	71.5335
	82	141	nai			86	nai	88.2427	8.11465	96.3574	80.1281	88.2427
	82	43	exp			87	exp	72.5383	8.16577	80.7041	64.3726	72.5383
	82	44	exp			88	exp_2	70.8458	8.25534	79.1011	62.5904	70.8458
	82	57	exp			89	nai	87.555	8.14521	95.7003	79.4098	87.555
	82	91	exp_2			90	exp	71.8507	8.19813	80.0488	63.6525	71.8507
	82	12	exp_2			91	exp_2	70.1581	8.28802	78.4461	61.8701	70.1581
	82	95	nai			92	nai	86.8674	8.17885	95.0462	78.6885	86.8674
	82	22	exp_2			93	exp	71.163	8.23354	79.3965	62.9294	71.163
	82	54	exp			94	exp_2	69.4704	8.3237	77.7941	61.1467	69.4704
	84	57	exp_2			95	nai	86.1797	8.21552	94.3952	77.9641	86.1797
	84	85	exp			96	exp	70.4753	8.27194	78.7472	62.2033	70.4753
	84	94	exp_2			97	exp_2	68.7827	8.36235	77.1451	60.4204	68.7827
	84	95	nai			98	nai	85.492	8.25519	93.7472	77.2368	85.492
	86	95	exp			99	exp	69.7876	8.31331	78.1009	61.4743	69.7876
	86	83	exp			100	exp_2	68.095	8.40392	76.499	59.6911	68.095
	86	69	exp_2			101	nai	84.8043	8.29782	93.1021	76.5065	84.8043
	86	75	exp			102	exp	69.0999	8.35759	77.4575	60.7423	69.0999
	86	54	exp			103	exp_2	67.4074	8.44838	75.8557	58.959	67.4074
	89	73	nai			104	nai	84.1166	8.34335	92.46	75.7733	84.1166
	89	87	exp			105	exp	68.4122	8.40475	76.817	60.0075	68.4122
	89	131	exp_2			106	exp_2	66.7197	8.49568	75.2154	58.224	66.7197
	89	41	nai			107	nai	83.4289	8.39175	91.8207	75.0372	83.4289
	89	106	nai			108	exp	67.7245	8.45473	76.1793	59.2698	67.7245
	89	80	nai			109	exp_2	66.032	8.54577	74.5778	57.4862	66.032
	89	84	exp_2			110	nai	82.7412	8.44296	91.1842	74.2983	82.7412
	91	98	exp			111	exp	67.0369	8.50748	75.5443	58.5294	67.0369
	91	68	nai			112	exp_2	65.3443	8.5986	73.9429	56.7457	65.3443
	91	146	nai			113	nai	82.0535	8.49694	90.5505	73.5566	82.0535
	91	67	exp			1	exp	92.252	8.58405	100.836	83.668	92.252
	93	14	nai			2	exp_2	90.5595	8.65114	99.2106	81.9083	90.5595
	93	123	nai			3	nai	107.269	8.5318	115.801	98.7369	107.269
	93	6	exp			4	exp	91.5643	8.52759	100.092	83.0368	91.5643
	93	122	exp			5	exp_2	89.8718	8.59575	98.4675	81.276	89.8718
	93	71	exp			6	nai	106.581	8.47614	115.057	98.1049	106.581
	93	70	exp_2			7	exp	90.8767	8.47383	99.3505	82.4028	90.8767
	93	30	exp_2			8	exp_2	89.1841	8.54306	97.7272	80.641	89.1841
	93	149	nai			9	nai	105.893	8.42321	114.317	97.4701	105.893
	93	70	exp_2			10	exp	90.189	8.42282	98.6118	81.7661	90.189
	96	33	nai			11	exp_2	88.4964	8.49312	96.9895	80.0033	88.4964
	96	45	exp			12	nai	105.206	8.37306	113.579	96.8326	105.206
	96	57	exp_2			13	exp	89.5013	8.37462	97.8759	81.1267	89.5013
	96	56	nai			14	exp_2	87.8087	8.44597	96.2547	79.3628	87.8087
	96	159	nai			15	nai	104.518	8.32574	112.844	96.1922	104.518
	96	67	exp			16	exp	88.8136	8.32927	97.1429	80.4843	88.8136
	98	96	nai			17	exp_2	87.121	8.40166	95.5227	78.7194	87.121
	98	74	nai			18	nai	103.83	8.2813	112.112	95.549	103.83
	98	83	nai			19	exp	88.1259	8.28683	96.4127	79.8391	88.1259
	98	102	nai			20	exp_2	86.4333	8.36024	94.7936	78.0731	86.4333
	100	87	nai			21	nai	103.143	8.23979	111.382	94.9028	103.143
	100	70	exp			22	exp	87.4382	8.24733	95.6855	79.1909	87.4382
	100	137	exp_2			23	exp_2	85.7457	8.32175	94.0674	77.4239	85.7457
	100	132	exp_2			24	nai	102.455	8.20125	110.656	94.2537	102.455
	100	76	exp_2			25	exp	86.7505	8.21081	94.9613	78.5397	86.7505
	100	199	exp			26	exp_2	85.058	8.28622	93.3442	76.7718	85.058
	100	47	exp_2			27	nai	101.767	8.16573	109.933	93.6015	101.767
	100	74	nai			28	exp	86.0628	8.17733	94.2402	77.8855	86.0628
	100	110	exp			29	exp_2	84.3703	8.25371	92.624	76.1166	84.3703
	103	52	nai			30	nai	101.08	8.13326	109.213	92.9463	101.08
	103	16	exp			31	exp	85.3752	8.14691	93.5221	77.2283	85.3752
	103	86	exp			32	exp_2	83.6826	8.22424	91.9068	75.4584	83.6826
	103	66	exp			33	nai	100.392	8.10387	108.496	92.288	100.392
	103	62	exp_2			34	exp	84.6875	8.11959	92.8071	76.5679	84.6875
	103	81	nai			35	exp_2	82.9949	8.19784	91.1928	74.7971	82.9949
	103	79	exp			36	nai	99.7042	8.07761	107.782	91.6266	99.7042
	103	65	exp			37	exp	83.9998	8.0954	92.0952	75.9044	83.9998
	103	79	exp_2			38	exp_2	82.3072	8.17456	90.4818	74.1327	82.3072
	103	62	exp_2			39	nai	99.0165	8.05451	107.071	90.962	99.0165
	103	100	nai			40	exp	83.3121	8.07436	91.3865	75.2377	83.3121
	103	86	nai			41	exp_2	81.6195	8.1544	89.7739	73.4651	81.6195
	103	20	exp_2			42	nai	98.3288	8.03458	106.363	90.2942	98.3288
	105	23	nai			43	exp	82.6244	8.05652	90.6809	74.5679	82.6244
	105	109	exp			44	exp_2	80.9319	8.13741	89.0693	72.7945	80.9319
	105	117	exp			45	nai	97.6411	8.01786	105.659	89.6232	97.6411
	105	119	exp_2			46	exp	81.9367	8.04188	89.9786	73.8949	81.9367
	105	21	nai			47	exp_2	80.2442	8.12359	88.3678	72.1206	80.2442
	107	80	exp_2			48	nai	96.9534	8.00437	104.958	88.9491	96.9534
	107	51	exp_2			49	exp	81.249	8.03046	89.2795	73.2186	81.249
	107	85	exp_2			50	exp_2	79.5565	8.11296	87.6694	71.4435	79.5565
	107	78	exp_2			51	nai	96.2657	7.99412	104.26	88.2716	96.2657
	107	68	exp			52	exp	80.5614	8.02228	88.5836	72.5391	80.5614
	107	129	nai			53	exp_2	78.8688	8.10554	86.9743	70.7633	78.8688
	107	24	nai			54	nai	95.578	7.98712	103.565	87.5909	95.578
	107	88	exp_2			55	exp	79.8737	8.01734	87.891	71.8563	79.8737
	110	102	nai			56	exp_2	78.1811	8.10133	86.2824	70.0798	78.1811
	110	50	exp			57	nai	94.8904	7.98338	102.874	86.907	94.8904
	110	119	nai			58	exp	79.186	8.01566	87.2016	71.1703	79.186
	110	82	exp			59	exp_2	77.4934	8.10034	85.5938	69.3931	77.4934
	112	50	nai			60	nai	94.2027	7.98291	102.186	86.2198	94.2027
	112	48	exp			61	exp	78.4983	8.01723	86.5155	70.4811	78.4983
	112	132	exp_2			62	exp_2	76.8057	8.10257	84.9083	68.7032	76.8057
	112	103	nai			63	nai	93.515	7.98571	101.501	85.5293	93.515
	112	40	exp_2			64	exp	77.8106	8.02205	85.8327	69.7886	77.8106
	112	111	nai			65	exp_2	76.1181	8.10802	84.2261	68.01	76.1181
	112	88	nai			66	nai	92.8273	7.99177	100.819	84.8355	92.8273
	112	29	exp			67	exp	77.1229	8.03012	85.153	69.0928	77.1229
	113	89	nai			68	exp_2	75.4304	8.11668	83.547	67.3137	75.4304
	113	91	nai			69	nai	92.1396	8.00109	100.141	84.1385	92.1396
	113	138	exp_2			70	exp	76.4352	8.04143	84.4767	68.3938	76.4352
	4	33	exp			71	exp_2	74.7427	8.12854	82.8712	66.6141	74.7427
	4	77	exp			72	nai	91.4519	8.01366	99.4656	83.4383	91.4519
	4	122	exp			73	exp	75.7476	8.05596	83.8035	67.6916	75.7476
	4	76	exp_2			74	exp_2	74.055	8.14359	82.1986	65.9114	74.055
	4	119	exp_2			75	nai	90.7642	8.02945	98.7937	82.7348	90.7642
	6	102	exp_2			76	exp	75.0599	8.07369	83.1336	66.9862	75.0599
	6	110	nai			77	exp_2	73.3673	8.16181	81.5291	65.2055	73.3673
	8	95	exp_2			78	nai	90.0766	8.04846	98.125	82.0281	90.0766
	8	91	exp_2			79	exp	74.3722	8.09461	82.4668	66.2776	74.3722
	8	64	exp			80	exp_2	72.6796	8.18317	80.8628	64.4964	72.6796
	8	106	nai			81	nai	89.3889	8.07065	97.4595	81.3182	89.3889
	8	62	exp			82	exp	73.6845	8.11869	81.8032	65.5658	73.6845
	11	77	nai			83	exp_2	71.9919	8.20766	80.1996	63.7843	71.9919
	11	91	exp			84	nai	88.7012	8.09601	96.7972	80.6052	88.7012
	11	146	exp_2			85	exp	72.9968	8.1459	81.1427	64.8509	72.9968
	11	83	nai			86	exp_2	71.3042	8.23525	79.5395	63.069	71.3042
	11	112	exp			87	nai	88.0135	8.12449	96.138	79.889	88.0135
	13	90	exp_2			88	exp	72.3091	8.17622	80.4853	64.1329	72.3091
	13	75	exp_2			89	exp_2	70.6166	8.2659	78.8825	62.3507	70.6166
	13	69	exp			90	nai	87.3258	8.15608	95.4819	79.1697	87.3258
	13	45	exp			91	exp	71.6214	8.2096	79.831	63.4118	71.6214
	13	134	exp_2			92	exp_2	69.9289	8.29958	78.2285	61.6293	69.9289
	13	56	nai			93	nai	86.6381	8.19074	94.8289	78.4474	86.6381
	13	131	exp			94	exp	70.9337	8.24601	79.1798	62.6877	70.9337
	15	128	nai			95	exp_2	69.2412	8.33625	77.5774	60.9049	69.2412
	18	118	exp_2			96	nai	85.9504	8.22841	94.1789	77.722	85.9504
	18	52	nai			97	exp	70.2461	8.2854	78.5315	61.9607	70.2461
	18	104	exp			98	exp_2	68.5535	8.37588	76.9294	60.1776	68.5535
	18	64	exp_2			99	nai	85.2628	8.26907	93.5318	76.9937	85.2628
	18	66	exp			100	exp	69.5584	8.32775	77.8861	61.2306	69.5584
	20	88	exp_2			101	exp_2	67.8658	8.41842	76.2842	59.4474	67.8658
	20	79	exp			102	nai	84.5751	8.31268	92.8877	76.2624	84.5751
	20	102	exp_2			103	exp	68.8707	8.373	77.2437	60.4977	68.8707
	20	81	exp_2			104	exp_2	67.1781	8.46383	75.642	58.7143	67.1781
	20	146	nai			105	nai	83.8874	8.35917	92.2466	75.5282	83.8874
	22	93	nai			106	exp	68.183	8.4211	76.6041	59.7619	68.183
	22	102	nai			107	exp_2	66.4904	8.51207	75.0025	57.9784	66.4904
	22	33	exp			108	nai	83.1997	8.40851	91.6082	74.7912	83.1997
	22	69	exp			109	exp	67.4953	8.47201	75.9673	59.0233	67.4953
	22	83	exp			110	exp_2	65.8028	8.56308	74.3658	57.2397	65.8028
	22	59	exp			111	nai	82.512	8.46065	90.9727	74.0514	82.512
	25	84	exp			112	exp	66.8076	8.52567	75.3333	58.282	66.8076
	25	183	nai			113	exp_2	65.1151	8.61681	73.7319	56.4983	65.1151
	25	67	nai
	25	128	nai
	25	94	exp
	25	54	exp
	25	49	exp
	27	90	exp_2
	27	54	nai
	27	102	nai
	29	78	exp_2
	29	217	nai
	29	66	exp
	29	120	nai
	29	93	exp
	32	53	exp_2
	32	128	nai
	32	103	nai
	32	144	exp_2
	32	135	exp_2
	32	72	nai
	32	107	exp
	32	73	exp
	34	30	exp_2
	34	102	exp
	34	156	exp
	34	80	exp
	36	128	exp_2
	36	107	exp
	36	72	exp
	36	175	nai
	39	157	nai
	39	60	exp
	39	41	nai
	39	73	exp
	39	139	exp_2
	39	73	exp_2
	39	92	exp_2
	41	93	exp_2
	41	76	exp
	43	145	exp
	43	88	nai
	43	26	exp
	43	80	exp_2
	43	47	exp_2
	46	90	exp_2
	46	84	exp_2
	46	40	exp_2
	46	76	exp_2
	46	119	nai
	46	29	exp
	46	53	exp
	48	43	exp_2
	48	108	exp
	48	26	exp
	48	115	nai
	50	156	nai
	50	110	nai
	50	86	nai
	50	92	nai
	50	125	exp_2
	50	145	nai
	53	62	nai
	53	63	exp
	53	143	nai
	53	54	exp
	53	27	exp
	55	54	exp_2
	55	72	exp
	55	70	nai
	57	56	exp_2
	57	74	nai
	57	75	nai
	57	158	nai
	57	78	exp
	57	86	exp
	57	113	exp_2
	57	53	exp
	60	87	exp_2
	60	67	exp_2
	60	117	nai
	60	70	exp
	60	66	nai
	62	127	exp
	62	113	exp
	62	166	nai
	64	88	exp_2
	64	80	nai
	64	31	nai
	64	61	exp_2
	64	80	exp_2
	64	104	exp_2
	67	195	nai
	67	118	nai
	67	83	nai
	67	91	exp
	67	117	exp_2
	67	108	nai
	69	104	exp_2
	69	69	exp
	69	69	exp
	69	81	exp_2
	69	66	exp_2
	69	65	exp_2
	69	73	exp
	71	96	nai
	71	73	nai
	74	67	exp_2
	74	55	nai
	74	92	exp
	74	71	exp
	74	127	nai
	74	66	exp_2
	76	53	exp_2
	76	74	nai
	76	153	exp
	76	22	exp
	78	124	exp_2
	78	109	nai
	78	144	nai
	78	154	exp
	78	17	exp
	78	116	exp
	78	97	nai
	78	99	exp
	81	75	exp_2
	81	77	nai
	81	99	exp_2
	83	136	exp_2
	83	51	nai
	83	69	exp
	83	124	exp
	83	116	exp_2
	85	100	exp_2
	85	63	exp_2
	85	87	nai
	85	132	nai
	85	49	exp
	88	46	exp
	88	100	nai
	88	90	nai
	90	141	exp_2
	90	59	exp
	92	54	nai
	92	97	exp_2
	92	142	nai
	95	143	exp_2
	95	73	exp_2
	95	84	exp
	95	80	exp
	97	40	nai
	99	143	nai
	99	78	nai
	99	58	exp_2
	102	68	exp_2
	102	44	nai
	102	93	exp
	102	82	exp
	102	161	nai
	102	103	nai
	102	138	exp
	102	55	exp
	102	93	exp
	102	103	exp
	102	92	exp
	102	172	nai
